# Supplementary material for: MiR-199-3p enhances muscle regeneration and ameliorates aged muscle and muscular dystrophy
Source: Commun Biol. 2021 Mar 29;4:427. doi: 10.1038/s42003-021-01952-2 (PMC8007565; doi:10.1038/s42003-021-01952-2)
Supplement: Supplementary file 3 — Supplementary Data 1 [file 42003_2021_1952_MOESM3_ESM.xlsx]

## Sheet: Fig.1a
qRT-PCR analysis
Mouse ID	age	Target Name	Ct Mean	CtMean(cel-miR-39)	dCt	Mean	SD	ddCt	Mean	SD	2^-ddCt	Mean	SD	SE		dCt=	CtMean(miR-x)-CtMean(cel-miR-39)
1	6-week-old	miR-199a-3p	30.1976	27.8917	2.30594	3.09548	0.481754	-0.789542	1.77636e-16	0.481754	1.72853	1	0.397061	0.177571		ddCt=	dCt-dCtMean(6-week-old)
2	6-week-old	miR-199a-3p	31.048	27.9581	3.0899			-0.00558205			1.00388
3	6-week-old	miR-199a-3p	31.6819	28.2323	3.44963			0.354148			0.782332
4	6-week-old	miR-199a-3p	31.3268	28.2137	3.11313			0.0176495			0.987841
5	6-week-old	miR-199a-3p	31.458	27.9392	3.51881			0.423327			0.745703
6	>23-month-old	miR-199a-3p	32.8499	27.7652	5.08474	5.02265	0.226685	1.98926	1.92717	0.226685	0.251868	0.262945	0.0407295	0.0182148
7	>23-month-old	miR-199a-3p	33.0066	27.9449	5.06171			1.96623			0.25592
8	>23-month-old	miR-199a-3p	32.8586	28.0898	4.76881			1.67333			0.313528
9	>23-month-old	miR-199a-3p	33.4938	28.1457	5.34806			2.25258			0.209848
10	>23-month-old	miR-199a-3p	33.0825	28.2326	4.84991			1.75443			0.29639
1	6-week-old	miR-125b	27.6387	27.8917	-0.252962	0.537461	0.472855	-0.790424	0	0.472855	1.72958	1	0.395281	0.176775
2	6-week-old	miR-125b	28.6677	27.9581	0.709679			0.172217			0.887478
3	6-week-old	miR-125b	29.1336	28.2323	0.901314			0.363852			0.777087
4	6-week-old	miR-125b	28.6844	28.2137	0.470728			-0.0667336			1.04734
5	6-week-old	miR-125b	28.7978	27.9392	0.858549			0.321088			0.800466
6	>23-month-old	miR-125b	30.8188	27.7652	3.05366	2.90288	0.512379	2.5162	2.36542	0.512379	0.174803	0.194061	0.06182	0.0276467
7	>23-month-old	miR-125b	30.6597	27.9449	2.71477			2.17731			0.221088
8	>23-month-old	miR-125b	30.6148	28.0898	2.52504			1.98758			0.252162
9	>23-month-old	miR-125b	31.8739	28.1457	3.72815			3.19069			0.109523
10	>23-month-old	miR-125b	30.7254	28.2326	2.49279			1.95533			0.257862
1	6-week-old	let-7e	29.6858	27.8917	1.79416	2.95454	0.692782	-1.16038	1.77636e-16	0.692782	2.23517	1	0.644412	0.28819
2	6-week-old	let-7e	31.5218	27.9581	3.56378			0.609235			0.655544
3	6-week-old	let-7e	31.5556	28.2323	3.32327			0.368732			0.774463
4	6-week-old	let-7e	31.1021	28.2137	2.88838			-0.0661591			1.04693
5	6-week-old	let-7e	31.1423	27.9392	3.20312			0.248576			0.841727
6	>23-month-old	let-7e	32.5885	27.7652	4.82332	4.98707	0.44578	1.86878	2.03253	0.44578	0.273805	0.244426	0.0663299	0.0296636
7	>23-month-old	let-7e	32.9691	27.9449	5.02417			2.06963			0.238221
8	>23-month-old	let-7e	32.7994	28.0898	4.7097			1.75516			0.296241
9	>23-month-old	let-7e	33.8862	28.1457	5.74051			2.78596			0.144991
10	>23-month-old	let-7e	32.8702	28.2326	4.63766			1.68311			0.31141
1	6-week-old	miR-214	31.0844	27.8917	3.19271	3.91876	0.539133	-0.726055	0	0.539133	1.65411	1	0.398792	0.178345
2	6-week-old	miR-214	31.7181	27.9581	3.76003			-0.158729			1.1163
3	6-week-old	miR-214	32.6487	28.2323	4.41643			0.497672			0.708249
4	6-week-old	miR-214	31.9467	28.2137	3.73304			-0.18572			1.13738
5	6-week-old	miR-214	32.4308	27.9392	4.49159			0.572832			0.672296
6	>23-month-old	miR-214	33.658	27.7652	5.8928	5.90745	0.201497	1.97404	1.98869	0.201497	0.254539	0.251967	0.0333276	0.0149045
7	>23-month-old	miR-214	34.1857	27.9449	6.24077			2.32201			0.199989
8	>23-month-old	miR-214	33.8111	28.0898	5.72132			1.80256			0.286666
9	>23-month-old	miR-214	33.925	28.1457	5.7793			1.86054			0.275373
10	>23-month-old	miR-214	34.1356	28.2326	5.90307			1.9843			0.252735
1	6-week-old	miR-133b	27.3082	27.8917	-0.583454	-0.35757	1.37906	-0.225885	0	1.37906	1.16949	1	1.84523	0.825211
2	6-week-old	miR-133b	25.3362	27.9581	-2.6219			-2.26433			4.80432
3	6-week-old	miR-133b	28.3156	28.2323	0.0833187			0.440888			0.736681
4	6-week-old	miR-133b	28.6213	28.2137	0.407574			0.765143			0.588395
5	6-week-old	miR-133b	28.8658	27.9392	0.926617			1.28419			0.410602
6	>23-month-old	miR-133b	29.0162	27.7652	1.25101	2.13092	0.694007	1.60858	2.48849	0.694007	0.327921	0.178193	0.0908453	0.0406272
7	>23-month-old	miR-133b	29.991	27.9449	2.04607			2.40364			0.188988
8	>23-month-old	miR-133b	30.6664	28.0898	2.57668			2.93424			0.130829
9	>23-month-old	miR-133b	31.1732	28.1457	3.02751			3.38508			0.0957169
10	>23-month-old	miR-133b	29.9859	28.2326	1.75334			2.11091			0.231501
1	6-week-old	miR-6412	32.8924	27.8917	5.00074	4.62556	0.26795	0.375184	1.77636e-16	0.26795	0.771007	1	0.185887	0.0831313
2	6-week-old	miR-6412	32.433	27.9581	4.47495			-0.150605			1.11003
3	6-week-old	miR-6412	32.9056	28.2323	4.67336			0.0478031			0.967408
4	6-week-old	miR-6412	32.9085	28.2137	4.69475			0.0691883			0.953174
5	6-week-old	miR-6412	32.2232	27.9392	4.28399			-0.341571			1.26714
6	>23-month-old	miR-6412	32.9818	27.7652	5.21661	5.26239	0.1485	0.591054	0.636834	0.1485	0.663858	0.643123	0.0672856	0.0300911
7	>23-month-old	miR-6412	33.2331	27.9449	5.28817			0.662608			0.631735
8	>23-month-old	miR-6412	33.136	28.0898	5.04629			0.420734			0.747045
9	>23-month-old	miR-6412	33.5999	28.1457	5.45419			0.828632			0.563063
10	>23-month-old	miR-6412	33.5393	28.2326	5.3067			0.681142			0.623671
1	6-week-old	miR-351	34.8475	27.8917	6.95582	7.1533	0.231461	-0.197483	-3.55271e-16	0.231461	1.1467	1	0.151244	0.0676385
2	6-week-old	miR-351	35.4879	27.9581	7.52988			0.376581			0.770261
3	6-week-old	miR-351	35.2226	28.2323	6.99034			-0.162964			1.11959
4	6-week-old	miR-351	35.3006	28.2137	7.08694			-0.0663647			1.04707
5	6-week-old	miR-351	35.1427	27.9392	7.20353			0.0502316			0.965781
6	>23-month-old	miR-351	35.523	27.7652	7.75784	7.72862	0.10827	0.604536	0.575316	0.10827	0.657683	0.671139	0.0500521	0.022384
7	>23-month-old	miR-351	35.8253	27.9449	7.8804			0.727098			0.604118
8	>23-month-old	miR-351	35.7325	28.0898	7.64276			0.489462			0.712291
9	>23-month-old	miR-351	35.9013	28.1457	7.75554			0.602243			0.658729
10	>23-month-old	miR-351	35.8391	28.2326	7.60654			0.453243			0.730399
1	6-week-old	miR-3474	35.3767	27.8917	7.48499	7.33827	0.181735	0.146714	1.77636e-16	0.181735	0.903305	1	0.13455	0.0601725
2	6-week-old	miR-3474	35.2687	27.9581	7.31065			-0.0276268			1.01933
3	6-week-old	miR-3474	35.2662	28.2323	7.03391			-0.304366			1.23488
4	6-week-old	miR-3474	35.6477	28.2137	7.434			0.095731			0.935798
5	6-week-old	miR-3474	35.367	27.9392	7.42782			0.0895473			0.939818
6	>23-month-old	miR-3474	35.7068	27.7652	7.94164	7.51811	0.293116	0.603368	0.179839	0.293116	0.658216	0.882801	0.176165	0.0787834
7	>23-month-old	miR-3474	35.5055	27.9449	7.56062			0.222346			0.85717
8	>23-month-old	miR-3474	35.6906	28.0898	7.60088			0.262607			0.83358
9	>23-month-old	miR-3474	35.4396	28.1457	7.29391			-0.0443581			1.03122
10	>23-month-old	miR-3474	35.4261	28.2326	7.19351			-0.144767			1.10555
Sample Name	Sample Name	Target Name	Ct	CtMean(cel-miR-39)	dCt	dCtMean	SD	ddCt	ddCtMean	SD	2^-ddCt	2^-ddCtMean	SD	SE
1	6-week-old	miR-1	27.1521	26.7998	0.352255	1.08394	0.730902	-0.731684	0	0.730902	1.66058	1	0.557884	0.249493
2	6-week-old	miR-1	26.6992	26.4302	0.269024			-0.814915			1.75919
3	6-week-old	miR-1	27.9943	26.6714	1.32298			0.23904			0.847309
4	6-week-old	miR-1	28.404	26.7791	1.62497			0.541031			0.68728
5	6-week-old	miR-1	28.3572	26.5067	1.85047			0.766529			0.58783
6	>23-month-old	miR-1	29.5404	26.6718	2.86865	3.71368	0.801969	1.78471	2.62974	0.801969	0.290234	0.161573	0.0892448	0.0399115
7	>23-month-old	miR-1	30.0098	26.557	3.45279			2.36885			0.193599
8	>23-month-old	miR-1	31.0235	26.6637	4.35977			3.27583			0.103247
9	>23-month-old	miR-1	31.5	26.7603	4.73963			3.65569			0.0793466
10	>23-month-old	miR-1	30.0323	26.8847	3.14757			2.06363			0.239213
1	6-week-old	miR-133a	25.6825	26.7998	-1.11736	-0.855494	1.32975	-0.261861	0	1.32975	1.19902	1	1.72923	0.773333
2	6-week-old	miR-133a	23.3896	26.4302	-3.04063			-2.18514			4.54771
3	6-week-old	miR-133a	26.321	26.6714	-0.350355			0.505139			0.704593
4	6-week-old	miR-133a	26.6836	26.7791	-0.0954456			0.760048			0.590477
5	6-week-old	miR-133a	26.833	26.5067	0.326321			1.18181			0.440797
6	>23-month-old	miR-133a	27.4667	26.6718	0.794935	1.61253	0.68285	1.65043	2.46803	0.68285	0.318545	0.180738	0.0883716	0.039521
7	>23-month-old	miR-133a	28.0734	26.557	1.51644			2.37194			0.193186
8	>23-month-old	miR-133a	28.7442	26.6637	2.0805			2.93599			0.130671
9	>23-month-old	miR-133a	29.2549	26.7603	2.4946			3.3501			0.0980663
10	>23-month-old	miR-133a	28.0609	26.8847	1.17619			2.03168			0.24457
1	6-week-old	miR-26a	28.5994	26.7998	1.79953	3.19954	0.879482	-1.40001	-1.77636e-16	0.879482	2.63904	1	0.841854	1.17865
2	6-week-old	miR-26a	30.6069	26.4302	4.17672			0.977176			0.507973
3	6-week-old	miR-26a	30.2846	26.6714	3.61321			0.41367			0.750711
4	6-week-old	miR-26a	30.046	26.7791	3.26691			0.0673683			0.954377
5	6-week-old	miR-26a	29.648	26.5067	3.14134			-0.058202			1.04117
6	>23-month-old	miR-26a	31.9911	26.6718	5.31927	5.1115	0.451851	2.11973	1.91195	0.451851	0.23009	0.265733	0.0891868	0.276523
7	>23-month-old	miR-26a	31.5707	26.557	5.01371			1.81417			0.284368
8	>23-month-old	miR-26a	31.7339	26.6637	5.07018			1.87063			0.273453
9	>23-month-old	miR-26a	32.4539	26.7603	5.69355			2.49401			0.177512
10	>23-month-old	miR-26a	31.3455	26.8847	4.46077			1.26123			0.417189

## Sheet: Fig.1b
qRT-PCR analysis
Sample name	Target Name	Ct	Mean	SD	CtMean(Gapdh)	dCt	Mean	SD	ddCt	Mean	SD	2^-ddCt	Mean	SD	Mean	SD	SE		dCt=	Ct(Myog)-CtMean(Gapdh)
day0-1	Myog	26.5451	26.3787	0.144403	15.6474	10.8977	10.7313	0.144403	0.166421	-5.92119e-16	0.144403	0.891051	0.891051	0.0974156	1.00328	0.0974156	0.0562429		ddCt=	dCt-dCtMean(day0)
day0-2	Myog	26.2865	26.3787	0.144403	15.6474	10.6391			-0.0921815			1.06598	1.06598
day0-3	Myog	26.3045	26.3787	0.144403	15.6474	10.6571			-0.0742391			1.05281	1.05281
day1 HS-1	Myog	23.9765	24.0709	0.178045	15.9499	8.02661	8.12096	0.178045	-2.70468	-2.61033	0.178045	6.51914	6.13674	0.728888	6.11528	0.32567	0.188026
day1 HS-1	Myog	24.2762	24.0709	0.178045	15.9499	8.32633			-2.40497			5.29623
day1 HS-1	Myog	23.9599	24.0709	0.178045	15.9499	8.00995			-2.72134			6.59485
day1 HS-2	Myog	23.9975	24.0484	0.155312	15.9963	8.00113	8.05202	0.155312	-2.73016	-2.67927	0.155312	6.63531	6.42969	0.674723
day1 HS-2	Myog	23.9249	24.0484	0.155312	15.9963	7.92854			-2.80275			6.97769
day1 HS-2	Myog	24.2227	24.0484	0.155312	15.9963	8.2264			-2.5049			5.67608
day1 HS-3	Myog	24.1751	24.2273	0.0473716	16.0264	8.14865	8.20089	0.0473716	-2.58264	-2.5304	0.0473716	5.99034	5.77941	0.190853
day1 HS-3	Myog	24.2394	24.2273	0.0473716	16.0264	8.21295			-2.51834			5.72923
day1 HS-3	Myog	24.2675	24.2273	0.0473716	16.0264	8.24107			-2.49023			5.61867
day1 5%MS-6w-1	Myog	23.39	23.347	0.05058	16.1843	7.20572	7.16272	0.05058	-3.52558	-3.56857	0.05058	11.5161	11.8693	0.418638	11.5916	0.411953	0.237841
day1 5%MS-6w-1	Myog	23.2913	23.347	0.05058	16.1843	7.10699			-3.6243			12.3317
day1 5%MS-6w-1	Myog	23.3598	23.347	0.05058	16.1843	7.17546			-3.55584			11.7602
day1 5%MS-6w-2	Myog	23.3562	23.3095	0.0421233	16.0527	7.30354	7.25684	0.0421233	-3.42776	-3.47446	0.0421233	10.7611	11.1183	0.322785
day1 5%MS-6w-2	Myog	23.298	23.3095	0.0421233	16.0527	7.24527			-3.48602			11.2046
day1 5%MS-6w-2	Myog	23.2744	23.3095	0.0421233	16.0527	7.2217			-3.50959			11.3892
day1 5%MS-6w-3	Myog	23.2382	23.3096	0.0662347	16.1364	7.10175	7.17316	0.0662347	-3.62954	-3.55814	0.0662347	12.3766	11.7872	0.54426
day1 5%MS-6w-3	Myog	23.369	23.3096	0.0662347	16.1364	7.23259			-3.4987			11.3036
day1 5%MS-6w-3	Myog	23.3215	23.3096	0.0662347	16.1364	7.18513			-3.54616			11.6816
day1 5%MS-2y-1	Myog	24.7817	24.7454	0.0321028	15.9201	8.86164	8.82535	0.0321028	-1.86965	-1.90595	0.0321028	3.65445	3.74817	0.0829602	3.76385	0.214348	0.123754
day1 5%MS-2y-1	Myog	24.7338	24.7454	0.0321028	15.9201	8.81373			-1.91756			3.77784
day1 5%MS-2y-1	Myog	24.7208	24.7454	0.0321028	15.9201	8.80066			-1.93063			3.81221
day1 5%MS-2y-2	Myog	24.7693	24.7416	0.066785	16.0041	8.76517	8.73753	0.066785	-1.96612	-1.99376	0.066785	3.90716	3.98561	0.186634
day1 5%MS-2y-2	Myog	24.7902	24.7416	0.066785	16.0041	8.78606			-1.94524			3.85101
day1 5%MS-2y-2	Myog	24.6655	24.7416	0.066785	16.0041	8.66136			-2.06993			4.19866
day1 5%MS-2y-3	Myog	24.8654	24.8424	0.0884901	15.9402	8.92522	8.90214	0.0884901	-1.80607	-1.82915	0.0884901	3.49689	3.55778	0.220542
day1 5%MS-2y-3	Myog	24.7446	24.8424	0.0884901	15.9402	8.8044			-1.9269			3.80237
day1 5%MS-2y-3	Myog	24.917	24.8424	0.0884901	15.9402	8.9768			-1.75449			3.37408

## Sheet: Fig.1c
ELISA
standard curve (ng/ml)	Abs	Abs-BLANK
2000	2.051	2.042
1000	1.053	1.044
500	0.468	0.459
250	0.234	0.225
125	0.116	0.107
62.5	0.061	0.052
31.3	0.036	0.027
0	0.009	0
			Curve fitting
Formula
y=(m1-m4)/(1+(x/m3)^m2)+m4
x=m3*(((m1-m4)/(y-m4))-1)^1/m2
m1	0.021836
m2	1.3179
m3	3339.2
m4	6.0144
Plasma
Sample name	Abs	Abs-BLANK	Conc.(pg/ml)	Dilution	Conc. (ng/ml)	Average	SD	SE
6-week-old-#1	0.367	0.358	392.087	500	196.044	227.907	37.165	16.6207
6-week-old-#2	0.482	0.473	497.865	500	248.932
6-week-old-#3	0.511	0.502	524.046	500	262.023
6-week-old-#4	0.333	0.324	359.973	500	179.987
6-week-old-#5	0.49	0.481	505.103	500	252.551
>23-month-old-#1	0.531	0.522	542.02	500	271.01	240.452	50.9013	22.7638
>23-month-old-#2	0.446	0.437	465.13	500	232.565
>23-month-old-#3	0.546	0.537	555.461	500	277.731
>23-month-old-#4	0.281	0.272	309.769	500	154.885
>23-month-old-#5	0.52	0.511	532.142	500	266.071

## Sheet: Fig.2ab
qRT-PCR analysis
Sample ID	Day	Introduced miRNA mimics	Target Name	Ct	Mean	SD	CtMean(Gapdh)	dCt	Mean	SD	ddCt	Mean	SD	2^-ddCt	Mean	SD	SE		dCt=	Ct(geneX)-CtMean(Gapdh)
#1	day2	nsCont	Myog	28.2824	28.2477	0.0861905	15.0815	13.2008	13.1662	0.0861905	0.0346349	5.92119e-16	0.0861905	0.976279	1	0.0606827	0.0350352		ddCt=	dCt-dCtMean(nsCont)
#2	day2	nsCont	Myog	28.3112	28.2477	0.0861905	15.0815	13.2297			0.0634855			0.956949
#3	day2	nsCont	Myog	28.1496	28.2477	0.0861905	15.0815	13.0681			-0.0981204			1.07038
#4	day2	(-)	Myog	27.7968	27.9316	0.140808	14.957	12.8397	12.9746	0.140808	-0.326434	-0.191567	0.140808	1.25391	1.142	0.111033	0.0641051
#5	day2	(-)	Myog	27.9204	27.9316	0.140808	14.957	12.9634			-0.202778			1.15091
#6	day2	(-)	Myog	28.0777	27.9316	0.140808	14.957	13.1207			-0.045489			1.03203
#7	day2	let-7e	Myog	28.1779	28.2452	0.0718352	14.7841	13.3939	13.4611	0.0718352	0.227676	0.294926	0.0718352	0.85401	0.815114	0.0404316	0.0233432
#8	day2	let-7e	Myog	28.3209	28.2452	0.0718352	14.7841	13.5368			0.370603			0.773459
#9	day2	let-7e	Myog	28.2368	28.2452	0.0718352	14.7841	13.4527			0.2865			0.819889
#10	day2	miR-1	Myog	27.6717	27.6911	0.0204119	14.9493	12.7224	12.7418	0.0204119	-0.443729	-0.424392	0.0204119	1.36012	1.34201	0.0189685	0.0109515
#11	day2	miR-1	Myog	27.6891	27.6911	0.0204119	14.9493	12.7398			-0.426395			1.34387
#12	day2	miR-1	Myog	27.7124	27.6911	0.0204119	14.9493	12.7631			-0.403053			1.3223
#13	day2	miR-26a	Myog	27.44	27.4202	0.020953	15.2096	12.2304	12.2106	0.020953	-0.935776	-0.955579	0.020953	1.91292	1.93936	0.0281985	0.0162804
#14	day2	miR-26a	Myog	27.3983	27.4202	0.020953	15.2096	12.1887			-0.977519			1.96908
#15	day2	miR-26a	Myog	27.4224	27.4202	0.020953	15.2096	12.2127			-0.953442			1.93649
#16	day2	miR-125b	Myog	28.4034	28.4724	0.117286	14.9435	13.4598	13.5289	0.117286	0.293641	0.36268	0.117286	0.81584	0.777719	0.0618113	0.0356867
#17	day2	miR-125b	Myog	28.406	28.4724	0.117286	14.9435	13.4625			0.296296			0.81434
#18	day2	miR-125b	Myog	28.6078	28.4724	0.117286	14.9435	13.6643			0.498102			0.708038
#19	day2	miR-133a	Myog	28.7004	28.7025	0.0101407	15.0734	13.627	13.6291	0.0101407	0.460836	0.462923	0.0101407	0.726565	0.725515	0.00509439	0.00294125
#20	day2	miR-133a	Myog	28.6936	28.7025	0.0101407	15.0734	13.6202			0.453988			0.730022
#21	day2	miR-133a	Myog	28.7135	28.7025	0.0101407	15.0734	13.6401			0.473945			0.719993
#22	day2	miR-133b	Myog	28.5975	28.5326	0.0562374	15.0534	13.5441	13.4792	0.0562374	0.377913	0.313014	0.0562374	0.76955	0.804958	0.0310346	0.0179178
#23	day2	miR-133b	Myog	28.4982	28.5326	0.0562374	15.0534	13.4448			0.278628			0.824375
#24	day2	miR-133b	Myog	28.5021	28.5326	0.0562374	15.0534	13.4487			0.282502			0.822164
#25	day2	miR-199a-3p	Myog	27.5457	27.5704	0.0547306	15.0223	12.5234	12.548	0.0547306	-0.642783	-0.618157	0.0547306	1.56134	1.53491	0.0576488	0.0332836
#26	day2	miR-199a-3p	Myog	27.5323	27.5704	0.0547306	15.0223	12.5099			-0.656249			1.57598
#27	day2	miR-199a-3p	Myog	27.6331	27.5704	0.0547306	15.0223	12.6107			-0.55544			1.46962
#28	day2	miR-214	Myog	27.6159	27.682	0.118008	14.9284	12.6876	12.7536	0.118008	-0.478613	-0.412532	0.118008	1.3934	1.33102	0.106425	0.0614447
#29	day2	miR-214	Myog	27.6119	27.682	0.118008	14.9284	12.6835			-0.482696			1.39735
#30	day2	miR-214	Myog	27.8183	27.682	0.118008	14.9284	12.8899			-0.276289			1.21108
#1	day2	nsCont	Myh1	33.7691	33.7172	0.202293	15.0815	18.6875	18.6357	0.202293	0.0518494	0	0.202293	0.964699	1	0.144288	0.0833049
#2	day2	nsCont	Myh1	33.494	33.7172	0.202293	15.0815	18.4125			-0.223171			1.1673
#3	day2	nsCont	Myh1	33.8885	33.7172	0.202293	15.0815	18.807			0.171322			0.888029
#4	day2	(-)	Myh1	34.0889	33.6954	0.538473	14.957	19.1319	18.7383	0.538473	0.496231	0.102679	0.538473	0.708956	0.931302	0.389911	0.225115
#5	day2	(-)	Myh1	33.9155	33.6954	0.538473	14.957	18.9585			0.322784			0.799525
#6	day2	(-)	Myh1	33.0817	33.6954	0.538473	14.957	18.1247			-0.510979			1.42502
#7	day2	let-7e	Myh1	34.5742	34.3129	0.569574	14.7841	19.7902	19.5288	0.569574	1.15449	0.893136	0.569574	0.449225	0.538442	0.241591	0.139483
#8	day2	let-7e	Myh1	34.7049	34.3129	0.569574	14.7841	19.9208			1.28513			0.410334
#9	day2	let-7e	Myh1	33.6595	34.3129	0.569574	14.7841	18.8755			0.239788			0.84687
#10	day2	miR-1	Myh1	33.7735	33.8101	0.0926312	14.9493	18.8242	18.8609	0.0926312	0.188535	0.225188	0.0926312	0.877496	0.855484	0.054085	0.031226
#11	day2	miR-1	Myh1	33.7414	33.8101	0.0926312	14.9493	18.7922			0.156491			0.897204
#12	day2	miR-1	Myh1	33.9155	33.8101	0.0926312	14.9493	18.9662			0.330537			0.795241
#13	day2	miR-26a	Myh1	34.2216	34.1882	0.0586499	15.2096	19.012	18.9786	0.0586499	0.376345	0.342942	0.0586499	0.770387	0.788432	0.0324371	0.0187276
#14	day2	miR-26a	Myh1	34.2226	34.1882	0.0586499	15.2096	19.0129			0.37726			0.769898
#15	day2	miR-26a	Myh1	34.1205	34.1882	0.0586499	15.2096	18.9109			0.275221			0.826324
#16	day2	miR-125b	Myh1	33.6359	33.7637	0.142356	14.9435	18.6924	18.8202	0.142356	0.0567036	0.184523	0.142356	0.961458	0.87994	0.0858768	0.049581
#17	day2	miR-125b	Myh1	33.9171	33.7637	0.142356	14.9435	18.9736			0.337942			0.791169
#18	day2	miR-125b	Myh1	33.7381	33.7637	0.142356	14.9435	18.7946			0.158922			0.895694
#19	day2	miR-133a	Myh1	34.5783	34.3906	0.253549	15.0734	19.5049	19.3172	0.253549	0.86923	0.681546	0.253549	0.547439	0.623497	0.11503	0.0664124
#20	day2	miR-133a	Myh1	34.1022	34.3906	0.253549	15.0734	19.0288			0.393106			0.761488
#21	day2	miR-133a	Myh1	34.4914	34.3906	0.253549	15.0734	19.418			0.782301			0.581439
#22	day2	miR-133b	Myh1	34.9979	34.2981	0.718636	15.0534	19.9445	19.2447	0.718636	1.3088	0.609045	0.718636	0.403656	0.65563	0.349877	0.202001
#23	day2	miR-133b	Myh1	34.3345	34.2981	0.718636	15.0534	19.2811			0.645425			0.639305
#24	day2	miR-133b	Myh1	33.562	34.2981	0.718636	15.0534	18.5086			-0.12709			1.09209
#25	day2	miR-199a-3p	Myh1	33.9371	33.16	0.695135	15.0223	18.9147	18.1377	0.695135	0.279051	-0.497979	0.695135	0.824133	1.41223	0.639777	0.369375
#26	day2	miR-199a-3p	Myh1	32.5972	33.16	0.695135	15.0223	17.5749			-1.0608			2.08608
#27	day2	miR-199a-3p	Myh1	32.9458	33.16	0.695135	15.0223	17.9235			-0.712191			1.63829
#28	day2	miR-214	Myh1	33.8901	33.4508	0.382285	14.9284	18.9618	18.5224	0.382285	0.326083	-0.113262	0.382285	0.797699	1.08167	0.268858	0.155225
#29	day2	miR-214	Myh1	33.2682	33.4508	0.382285	14.9284	18.3398			-0.295865			1.22762
#30	day2	miR-214	Myh1	33.194	33.4508	0.382285	14.9284	18.2657			-0.370004			1.29236
ID	Day	Sample Name	Target Name	Cт	Cт Mean	Cт SD	CtMean(Gapdh)	dCt	dCtMean	SD	ddCt	ddCtMean	SD	2^-ddCt	Mean	SD	SE
#31	day3	nsCont	Myog	24.4293	24.4658	0.0792027	14.8836	9.54572	9.58224	0.0792027	-0.0365181	0	0.0792027	1.02564	1	0.0541065	0.0312384
#32	day3	nsCont	Myog	24.5567	24.4658	0.0792027	14.8836	9.67311			0.0908737			0.938954
#33	day3	nsCont	Myog	24.4115	24.4658	0.0792027	14.8836	9.52788			-0.0543556			1.0384
#34	day3	(-)	Myog	24.3274	24.419	0.0828994	14.6297	9.69769	9.78939	0.0828994	0.115459	0.207153	0.0828994	0.923088	0.866245	0.0503374	0.0290623
#35	day3	(-)	Myog	24.4411	24.419	0.0828994	14.6297	9.81143			0.229197			0.85311
#36	day3	(-)	Myog	24.4887	24.419	0.0828994	14.6297	9.85904			0.276802			0.825419
#37	day3	let-7e	Myog	24.4516	24.5724	0.115601	14.7355	9.71614	9.83699	0.115601	0.133904	0.254758	0.115601	0.911362	0.838128	0.0676391	0.0390515
#38	day3	let-7e	Myog	24.5838	24.5724	0.115601	14.7355	9.84834			0.266102			0.831563
#39	day3	let-7e	Myog	24.682	24.5724	0.115601	14.7355	9.9465			0.364269			0.776862
#40	day3	miR-1	Myog	24.4132	24.4093	0.00340713	14.6718	9.74134	9.73746	0.00340713	0.159104	0.155229	0.00340713	0.895581	0.89799	0.00211948	0.00122368
#41	day3	miR-1	Myog	24.4067	24.4093	0.00340713	14.6718	9.73494			0.152703			0.899563
#42	day3	miR-1	Myog	24.4079	24.4093	0.00340713	14.6718	9.73612			0.15388			0.89883
#43	day3	miR-26a	Myog	23.8153	23.8384	0.0200372	14.7608	9.05454	9.07767	0.0200372	-0.527695	-0.504564	0.0200372	1.44162	1.41869	0.0197833	0.0114219
#44	day3	miR-26a	Myog	23.8505	23.8384	0.0200372	14.7608	9.08971			-0.492521			1.4069
#45	day3	miR-26a	Myog	23.8495	23.8384	0.0200372	14.7608	9.08876			-0.493477			1.40783
#46	day3	miR-125b	Myog	24.422	24.4055	0.0167298	14.6354	9.78651	9.77	0.0167298	0.204276	0.187767	0.0167298	0.867974	0.877963	0.0101836	0.00587951
#47	day3	miR-125b	Myog	24.4059	24.4055	0.0167298	14.6354	9.77044			0.188201			0.8777
#48	day3	miR-125b	Myog	24.3885	24.4055	0.0167298	14.6354	9.75306			0.170825			0.888335
#49	day3	miR-133a	Myog	24.9108	24.9156	0.0118156	14.8138	10.097	10.1019	0.0118156	0.514737	0.519622	0.0118156	0.69992	0.697554	0.00570095	0.00329145
#50	day3	miR-133a	Myog	24.9071	24.9156	0.0118156	14.8138	10.0933			0.511033			0.70172
#51	day3	miR-133a	Myog	24.9291	24.9156	0.0118156	14.8138	10.1153			0.533097			0.69107
#52	day3	miR-133b	Myog	24.9152	24.9533	0.0330543	14.9446	9.97063	10.0088	0.0330543	0.388391	0.42654	0.0330543	0.763981	0.744044	0.0171609	0.00990785
#53	day3	miR-133b	Myog	24.9735	24.9533	0.0330543	14.9446	10.0289			0.446672			0.733733
#54	day3	miR-133b	Myog	24.9713	24.9533	0.0330543	14.9446	10.0268			0.444555			0.734811
#55	day3	miR-199a-3p	Myog	24.0347	24.0677	0.0291891	15.1015	8.9332	8.9662	0.0291891	-0.649035	-0.616033	0.0291891	1.56812	1.53266	0.0311595	0.01799
#56	day3	miR-199a-3p	Myog	24.0783	24.0677	0.0291891	15.1015	8.97678			-0.60546			1.52146
#57	day3	miR-199a-3p	Myog	24.0902	24.0677	0.0291891	15.1015	8.98863			-0.593604			1.50901
#58	day3	miR-214	Myog	24.3595	24.3775	0.019149	14.8082	9.55128	9.56928	0.019149	-0.0309544	-0.0129515	0.019149	1.02169	1.00902	0.0133787	0.0077242
#59	day3	miR-214	Myog	24.3976	24.3775	0.019149	14.8082	9.5894			0.00716782			0.995044
#60	day3	miR-214	Myog	24.3754	24.3775	0.019149	14.8082	9.56717			-0.0150681			1.0105
#31	day3	nsCont	Myh1	30.1334	30.4167	0.259343	14.8836	15.2498	15.5331	0.259343	-0.283281	0	0.259343	1.21696	1	0.186033	0.107406
#32	day3	nsCont	Myh1	30.4742	30.4167	0.259343	14.8836	15.5906			0.0575409			0.960901
#33	day3	nsCont	Myh1	30.6424	30.4167	0.259343	14.8836	15.7588			0.22574			0.855156
#34	day3	(-)	Myh1	30.3453	30.3746	0.290248	14.6297	15.7157	15.745	0.290248	0.182571	0.211867	0.290248	0.881131	0.863419	0.172525	0.0996071
#35	day3	(-)	Myh1	30.1001	30.3746	0.290248	14.6297	15.4705			-0.0626221			1.04436
#36	day3	(-)	Myh1	30.6784	30.3746	0.290248	14.6297	16.0488			0.515652			0.699477
#37	day3	let-7e	Myh1	30.2108	30.4079	0.210557	14.7355	15.4754	15.6725	0.210557	-0.0577297	0.139383	0.210557	1.04083	0.907907	0.131402	0.075865
#38	day3	let-7e	Myh1	30.3832	30.4079	0.210557	14.7355	15.6478			0.114676			0.92359
#39	day3	let-7e	Myh1	30.6298	30.4079	0.210557	14.7355	15.8943			0.361204			0.778515
#40	day3	miR-1	Myh1	30.8439	30.397	0.387151	14.6718	16.1721	15.7252	0.387151	0.638947	0.192093	0.387151	0.642181	0.875335	0.219427	0.126686
#41	day3	miR-1	Myh1	30.1623	30.397	0.387151	14.6718	15.4905			-0.0426092			1.02997
#42	day3	miR-1	Myh1	30.1849	30.397	0.387151	14.6718	15.513			-0.0200586			1.014
#43	day3	miR-26a	Myh1	29.9071	29.7868	0.122132	14.7608	15.1463	15.026	0.122132	-0.386806	-0.507071	0.122132	1.3075	1.42116	0.120717	0.0696962
#44	day3	miR-26a	Myh1	29.7905	29.7868	0.122132	14.7608	15.0297			-0.503416			1.41757
#45	day3	miR-26a	Myh1	29.6629	29.7868	0.122132	14.7608	14.9021			-0.630989			1.54863
#46	day3	miR-125b	Myh1	30.8836	30.6987	0.297206	14.6354	16.2481	16.0632	0.297206	0.715003	0.530141	0.297206	0.609204	0.692487	0.152129	0.0878316
#47	day3	miR-125b	Myh1	30.8567	30.6987	0.297206	14.6354	16.2212			0.688111			0.620666
#48	day3	miR-125b	Myh1	30.3559	30.6987	0.297206	14.6354	15.7204			0.187308			0.878243
#49	day3	miR-133a	Myh1	30.8907	30.6554	0.275963	14.8138	16.0769	15.8416	0.275963	0.543778	0.308481	0.275963	0.685972	0.807492	0.160732	0.0927988
#50	day3	miR-133a	Myh1	30.7238	30.6554	0.275963	14.8138	15.91			0.376929			0.770075
#51	day3	miR-133a	Myh1	30.3516	30.6554	0.275963	14.8138	15.5378			0.00473499			0.996723
#52	day3	miR-133b	Myh1	30.4012	30.4105	0.0374209	14.9446	15.4566	15.4659	0.0374209	-0.0764847	-0.0671692	0.0374209	1.05445	1.04766	0.0270545	0.0156199
#53	day3	miR-133b	Myh1	30.4517	30.4105	0.0374209	14.9446	15.5071			-0.0259705			1.01816
#54	day3	miR-133b	Myh1	30.3786	30.4105	0.0374209	14.9446	15.4341			-0.0990524			1.07107
#55	day3	miR-199a-3p	Myh1	29.1947	29.2642	0.142459	15.1015	14.0931	14.1627	0.142459	-1.43997	-1.3704	0.142459	2.71314	2.58542	0.248678	0.143574
#56	day3	miR-199a-3p	Myh1	29.4281	29.2642	0.142459	15.1015	14.3266			-1.20652			2.30781
#57	day3	miR-199a-3p	Myh1	29.1699	29.2642	0.142459	15.1015	14.0684			-1.46471			2.76007
#58	day3	miR-214	Myh1	30.5405	30.4556	0.0754242	14.8082	15.7323	15.6474	0.0754242	0.199158	0.114276	0.0754242	0.871059	0.923846	0.0477547	0.0275712
#59	day3	miR-214	Myh1	30.3962	30.4556	0.0754242	14.8082	15.5881			0.0549488			0.962629
#60	day3	miR-214	Myh1	30.43	30.4556	0.0754242	14.8082	15.6218			0.0887222			0.940355

## Sheet: Fig3b
Luciferase assay
		Combination of plasmid and miRNA mimics
		pLin28b-(81)	pLin28b-(81)	pLin28b-(983)	pLin28b-(983)	pSuz12-(973)	pSuz12-(973)
	Test No.	nsCont	199(HMI0338)	nsCont	199(HMI0338)	nsCont	199(HMI0338)
Photinus luciferase	1	309225	47553.8	44829.8	119628	29059.8	142703
	2	14891.8	43553.8	56242.8	232662	251584	49070.8
	3	18134.8	130801	167438	98045.8	30418.8	144152
	4	9129.83	68270.8	101799	75456.8	81091.8	75900.8
Renilla luciferase	1	738596	102222	97604.2	119019	77909.2	228410
	2	37619.2	71015.2	115290	66632.2	370370	75284.2
	3	57161.2	192751	278145	120877	83399.2	116618
	4	31618.2	93422.2	240782	101542	159625	102005
Ratio (LR/LP)	1	2.38854	2.14961	2.17721	0.994912	2.68099	1.6006
Ratio (LR/LP)	2	2.52616	1.63051	2.04986	0.286391	1.47215	1.53419
Ratio (LR/LP)	3	3.15201	1.47362	1.66118	1.23286	2.7417	0.808995
Ratio (LR/LP)	4	3.46317	1.36841	2.36527	1.3457	1.96845	1.34393
Ratio (LR/LP)	AVERAGE	2.88247		2.06338		2.21582
Ratio (LR/LP) *normalized to nsCont	1	0.828644	0.745752	1.05517	0.482175	1.20993	0.72235
Ratio (LR/LP) *normalized to nsCont	2	0.876387	0.565666	0.993448	0.138797	0.664383	0.692381
Ratio (LR/LP) *normalized to nsCont	3	1.09351	0.511236	0.805078	0.597496	1.23733	0.365099
Ratio (LR/LP) *normalized to nsCont	4	1.20146	0.474734	1.14631	0.65218	0.888361	0.606514
Ratio (LR/LP) *normalized to nsCont	Average	1	0.574347	1	0.467662	1	0.596586
Ratio (LR/LP) *normalized to nsCont	SD	0.176987	0.120223	0.144323	0.23041	0.274164	0.161944
Ratio (LR/LP) *normalized to nsCont	SE	0.0884934	0.0601117	0.0721613	0.115205	0.137082	0.0809722

## Sheet: Fig.3b additional data
Luciferase assay
		Combination of plasmid and miRNA mimics
		pLin28b-(81)mut	pLin28b-(81)mut	pLin28b-(983)mut	pLin28b-(983)mut	pSuz12-(973)mut	pSuz12-(973)mut
	Test No.	nsCont	199(HMI0338)	nsCont	199(HMI0338)	nsCont	199(HMI0338)
Photinus luciferase	1	328	339	277	210	1040	640
	2	315	303	277	232	839	749
	3	462	322	238	292	837	731
Renilla luciferase	1	23528	18697	1811	1472	48056	29316
	2	24104	20183	1686	1598	45635	27469
	3	46347	28211	1595	1935	38600	30342
Ratio (RL / PL)	1	71.7317	55.1534	6.53791	7.00952	46.2077	45.8062
	2	76.5206	66.6106	6.08664	6.88793	54.3921	36.6742
	3	100.318	87.6118	6.70168	6.62671	46.1171	41.5075
Ratio (RL / PL)	AVERAGE	82.8568		6.44208		48.9056
Ratio (LR/LP) *Normalized to nsCont	1	0.865731	0.665647	1.01488	1.08808	0.944834	0.936625
Ratio (LR/LP) *Normalized to nsCont	2	0.923528	0.803923	0.944826	1.06921	1.11219	0.749898
Ratio (LR/LP) *Normalized to nsCont	3	1.21074	1.05739	1.0403	1.02866	0.942981	0.848727
Ratio (LR/LP) *Normalized to nsCont	AVERAGE	1	0.842319	1	1.06199	1	0.845083
Ratio (LR/LP) *Normalized to nsCont	SD	0.184781	0.198673	0.0494438	0.0303634	0.0971598	0.093417
Ratio (LR/LP) *Normalized to nsCont	SE	0.106683	0.114704	0.0285464	0.0175303	0.0560952	0.0539343

## Sheet: Fig.3f
qRT-PCR analysis
Sample name	Introduced siRNAs	Target Name	Ct	Ct(Gapdh)	dCt	Mean	SD	ddCt	Mean	SD	2^-ddCt	Mean	SD	SE		dCt=	Ct(geneX)-Ct(Gapdh)
Sample 1	nsCont	Ckm	28.4904	15.3369	13.1535	13.2407	0.0622119	-0.0872591	0	0.0622119	1.06235	1	0.043748	0.021874		ddCt=	dCt-dCtMean(nsCont)
Sample 2	nsCont	Ckm	28.5697	15.274	13.2957			0.0550129			0.962586
Sample 3	nsCont	Ckm	28.6686	15.4268	13.2418			0.00111508			0.999227
Sample 4	nsCont	Ckm	28.9316	15.6598	13.2719			0.031131			0.978653
Sample 5	siLin28b-2	Ckm	28.2797	15.2433	13.0365	13.1303	0.105494	-0.204283	-0.110449	0.105494	1.15211	1.07956	0.0784897	0.0392449
Sample 6	siLin28b-2	Ckm	28.309	15.2603	13.0486			-0.192084			1.14241
Sample 7	siLin28b-2	Ckm	28.4761	15.2936	13.1825			-0.058233			1.04119
Sample 8	siLin28b-2	Ckm	28.3857	15.1321	13.2535			0.0128043			0.991164
Sample 9	siLin28b-3	Ckm	28.0301	15.2359	12.7942	12.6847	0.0974966	-0.446543	-0.556055	0.0974966	1.36277	1.47024	0.100338	0.0501688
Sample 10	siLin28b-3	Ckm	27.8473	15.2889	12.5584			-0.682319			1.60472
Sample 11	siLin28b-3	Ckm	27.9586	15.2507	12.7079			-0.53283			1.44676
Sample 12	siLin28b-3	Ckm	27.9896	15.3114	12.6782			-0.562527			1.47685
Sample 1	nsCont	Myh1	28.9733	15.3369	13.6364	13.5287	0.270076	0.1077	0	0.270076	0.928066	1	0.205705	0.102853
Sample 2	nsCont	Myh1	28.9081	15.274	13.6341			0.105382			0.929559
Sample 3	nsCont	Myh1	28.5545	15.4268	13.1277			-0.401004			1.32043
Sample 4	nsCont	Myh1	29.3764	15.6598	13.7166			0.187922			0.877869
Sample 5	siLin28b-2	Myh1	28.2785	15.2433	13.0352	13.1855	0.134474	-0.493475	-0.343166	0.134474	1.40783	1.26854	0.117226	0.0586129
Sample 6	siLin28b-2	Myh1	28.4597	15.2603	13.1994			-0.329311			1.25641
Sample 7	siLin28b-2	Myh1	28.6526	15.2936	13.359			-0.169689			1.12482
Sample 8	siLin28b-2	Myh1	28.2806	15.1321	13.1485			-0.380188			1.30151
Sample 9	siLin28b-3	Myh1	28.1244	15.2359	12.8885	12.8176	0.0645896	-0.640203	-0.711115	0.0645896	1.55855	1.63707	0.0735486	0.0367743
Sample 10	siLin28b-3	Myh1	28.136	15.2889	12.8471			-0.681589			1.60391
Sample 11	siLin28b-3	Myh1	28.0461	15.2507	12.7954			-0.733304			1.66244
Sample 12	siLin28b-3	Myh1	28.0507	15.3114	12.7393			-0.789363			1.72831
Sample 1	nsCont	Myog	24.9295	15.3369	9.59256	9.52395	0.060653	0.0686109	0	0.060653	0.953556	1	0.0419736	0.0209868
Sample 2	nsCont	Myog	24.7362	15.274	9.46226			-0.0616906			1.04369
Sample 3	nsCont	Myog	24.9119	15.4268	9.48514			-0.03881			1.02727
Sample 4	nsCont	Myog	25.2156	15.6598	9.55584			0.0318897			0.978138
Sample 5	siLin28b-2	Myog	24.8582	15.2433	9.61489	9.57018	0.0778986	0.090946	0.0462327	0.0778986	0.938907	0.968462	0.0523649	0.0261824
Sample 6	siLin28b-2	Myog	24.7443	15.2603	9.48392			-0.0400307			1.02814
Sample 7	siLin28b-2	Myog	24.8217	15.2936	9.5281			0.00415587			0.997124
Sample 8	siLin28b-2	Myog	24.7859	15.1321	9.65381			0.12986			0.91392
Sample 9	siLin28b-3	Myog	24.6478	15.2359	9.4119	9.39349	0.0303931	-0.112046	-0.130457	0.0303931	1.08076	1.09464	0.0232322	0.0116161
Sample 10	siLin28b-3	Myog	24.6826	15.2889	9.3937			-0.130251			1.09448
Sample 11	siLin28b-3	Myog	24.6013	15.2507	9.35058			-0.173373			1.12769
Sample 12	siLin28b-3	Myog	24.7292	15.3114	9.41779			-0.106158			1.07636

## Sheet: Fig.3g
qRT-PCR analysis
Sample name	Introduced siRNAs	Target Name	Ct	Ct(Gapdh)	dCt	Mean	SD	ddCt	Mean	SD	2^-ddCt	Mean	SD	SE		dCt=	Ct(geneX)-Ct(Gapdh)
Sample 1	nsCont	Ckm	24.9494	17.9148	7.03464	7.25959	0.195639	-0.224954	2.96059e-16	0.195639	1.16874	1	0.141152	0.0814941		ddCt=	dCt-dCtMean(nsCont)
Sample 2	nsCont	Ckm	25.3438	17.9538	7.39			0.130408			0.913573
Sample 3	nsCont	Ckm	25.2962	17.9421	7.35414			0.094546			0.936567
Sample 4	siSuz12-1	Ckm	24.61	17.9657	6.64433	6.55338	0.114001	-0.615259	-0.70621	0.114001	1.53183	1.63151	0.131288	0.0757989
Sample 5	siSuz12-1	Ckm	24.3422	17.9167	6.42549			-0.8341			1.78274
Sample 6	siSuz12-1	Ckm	24.4759	17.8856	6.59032			-0.669271			1.59027
Sample 7	siSuz12-2	Ckm	24.5375	18.1114	6.42615	6.47008	0.130135	-0.833436	-0.789512	0.130135	1.78192	1.72849	0.15299	0.0883286
Sample 8	siSuz12-2	Ckm	24.4431	17.8266	6.61649			-0.643098			1.56168
Sample 9	siSuz12-2	Ckm	24.4506	18.083	6.36759			-0.892001			1.85575
Sample 1	nsCont	Myh1	20.3568	17.9148	2.44197	2.42769	0.0269539	0.0142752	-1.4803e-16	0.0269539	0.990154	1	0.0187839	0.0108449
Sample 2	nsCont	Myh1	20.3504	17.9538	2.3966			-0.0310891			1.02178
Sample 3	nsCont	Myh1	20.3866	17.9421	2.44451			0.0168139			0.988413
Sample 4	siSuz12-1	Myh1	19.8458	17.9657	1.88008	1.82763	0.103138	-0.547613	-0.600067	0.103138	1.46166	1.51579	0.110649	0.063883
Sample 5	siSuz12-1	Myh1	19.6255	17.9167	1.70881			-0.718889			1.64591
Sample 6	siSuz12-1	Myh1	19.7796	17.8856	1.894			-0.533698			1.44764
Sample 7	siSuz12-2	Myh1	19.3919	18.1114	1.28052	1.44184	0.1762	-1.14717	-0.985853	0.1762	2.2148	1.98048	0.239325	0.138174
Sample 8	siSuz12-2	Myh1	19.4565	17.8266	1.62987			-0.797824			1.73848
Sample 9	siSuz12-2	Myh1	19.4981	18.083	1.41513			-1.01256			2.01749
Sample 1	nsCont	Myog	22.934	17.9148	5.01917	4.99858	0.0413736	0.020593	-2.96059e-16	0.0413736	0.985827	1	0.0289129	0.0166929
Sample 2	nsCont	Myog	22.9048	17.9538	4.95095			-0.047629			1.03356
Sample 3	nsCont	Myog	22.9677	17.9421	5.02561			0.027036			0.981435
Sample 4	siSuz12-1	Myog	22.335	17.9657	4.36928	4.35711	0.0160543	-0.629294	-0.641461	0.0160543	1.54681	1.55991	0.0174058	0.0100493
Sample 5	siSuz12-1	Myog	22.2798	17.9167	4.36314			-0.635432			1.5534
Sample 6	siSuz12-1	Myog	22.2245	17.8856	4.33892			-0.659657			1.57971
Sample 7	siSuz12-2	Myog	22.344	18.1114	4.23265	4.30289	0.145188	-0.765931	-0.695686	0.145188	1.70047	1.61965	0.158712	0.0916325
Sample 8	siSuz12-2	Myog	22.2965	17.8266	4.46984			-0.528735			1.44266
Sample 9	siSuz12-2	Myog	22.2891	18.083	4.20618			-0.792393			1.73195

## Sheet: Fig.3h
qRT-PCR analysis
Sample name	Introduced miRNA mimics	Target Name	Ct	Mean	SD	CtMean(U6)	dCt	Mean	SD	dCt ave	dCt SD	ddCt	Mean	SD	ddCt ave	ddCt SD	2^-ddCt	Mean	SD	2^-ddCt Mean	2^-ddCt SD	2^-ddCt SE		dCt=	Ct(miR-1)-CtMean(U6)
Sample-1	nsCont	miR-1	30.6406	30.668	0.0281756	22.6064	8.03418	8.06165	0.0281756	8.07547	0.0566271	-0.0412909	-0.0138257	0.0281756	5.92119e-16	0.0566271	1.02903	1.00976	0.0197054	1	0.0390931	0.0225704		ddCt=	dCt-dCtMean(nsCont)
Sample-1	nsCont	miR-1	30.6667	30.668	0.0281756	22.6064	8.06028					-0.0151965					1.01059
Sample-1	nsCont	miR-1	30.6969	30.668	0.0281756	22.6064	8.09048					0.0150102					0.98965
Sample-2	nsCont	miR-1	30.6949	30.7953	0.0896557	22.7683	7.92663	8.02704	0.0896557			-0.148848	-0.0484339	0.0896557			1.10868	1.03549	0.0651662
Sample-2	nsCont	miR-1	30.8237	30.7953	0.0896557	22.7683	8.05543					-0.0200411					1.01399
Sample-2	nsCont	miR-1	30.8673	30.7953	0.0896557	22.7683	8.09906					0.0235875					0.983783
Sample-3	nsCont	miR-1	30.6948	30.7713	0.0773856	22.6336	8.06127	8.13773	0.0773856			-0.0142047	0.0622597	0.0773856			1.00989	0.958681	0.0513564
Sample-3	nsCont	miR-1	30.8496	30.7713	0.0773856	22.6336	8.21601					0.140535					0.907183
Sample-3	nsCont	miR-1	30.7695	30.7713	0.0773856	22.6336	8.13592					0.060449					0.958966
Sample-4	199(HMI0338)	miR-1	29.6727	29.6729	0.00436622	22.4689	7.20379	7.20401	0.00436622	7.08304	0.161724	-0.871688	-0.871469	0.00436622	-0.992436	0.161724	1.8298	1.82953	0.00553631	1.98954	0.229686	0.132609
Sample-4	199(HMI0338)	miR-1	29.6687	29.6729	0.00436622	22.4689	7.19975					-0.875722					1.83493
Sample-4	199(HMI0338)	miR-1	29.6774	29.6729	0.00436622	22.4689	7.20848					-0.866997					1.82386
Sample-5	199(HMI0338)	miR-1	29.551	29.5624	0.0306975	22.663	6.88803	6.89935	0.0306975			-1.18744	-1.17613	0.0306975			2.27748	2.26003	0.047841
Sample-5	199(HMI0338)	miR-1	29.5971	29.5624	0.0306975	22.663	6.9341					-1.14138					2.20591
Sample-5	199(HMI0338)	miR-1	29.5389	29.5624	0.0306975	22.663	6.87591					-1.19956					2.2967
Sample-6	199(HMI0338)	miR-1	30.0398	30.0415	0.0593587	22.8958	7.14402	7.14576	0.0593587			-0.931454	-0.929712	0.0593587			1.9072	1.90597	0.0783323
Sample-6	199(HMI0338)	miR-1	30.1017	30.0415	0.0593587	22.8958	7.20597					-0.869502					1.82703
Sample-6	199(HMI0338)	miR-1	29.983	30.0415	0.0593587	22.8958	7.08729					-0.988181					1.98368
Sample-7	199#4	miR-1	30.0158	30.0164	0.0268339	22.4938	7.52201	7.52262	0.0268339	7.13718	0.351176	-0.553462	-0.552854	0.0268339	-0.938295	0.351176	1.4676	1.46715	0.0272791	1.91626	0.452595	0.261306
Sample-7	199#4	miR-1	30.0435	30.0164	0.0268339	22.4938	7.54975					-0.525721					1.43965
Sample-7	199#4	miR-1	29.9898	30.0164	0.0268339	22.4938	7.4961					-0.579379					1.49421
Sample-8	199#4	miR-1	29.5689	29.5791	0.0198443	22.7438	6.82509	6.83537	0.0198443			-1.25038	-1.24011	0.0198443			2.37904	2.36231	0.0323655
Sample-8	199#4	miR-1	29.5665	29.5791	0.0198443	22.7438	6.82277					-1.25271					2.38288
Sample-8	199#4	miR-1	29.602	29.5791	0.0198443	22.7438	6.85824					-1.21723					2.325
Sample-9	199#4	miR-1	29.9292	29.9392	0.0394364	22.8857	7.04356	7.05355	0.0394364			-1.03192	-1.02192	0.0394364			2.04474	2.03113	0.0552456
Sample-9	199#4	miR-1	29.9827	29.9392	0.0394364	22.8857	7.09702					-0.978451					1.97035
Sample-9	199#4	miR-1	29.9057	29.9392	0.0394364	22.8857	7.02007					-1.0554					2.0783

## Sheet: Fig.4c
qRT-PCR analysis
Mouse ID	Injected miRNA mimics	Target Name	Ct	Ct(Actb)	dCt	Mean	SD	ddCt	Mean	SD	2^-ddCt	Mean	SD	SE		dCt=	Ct(genex)-Ct(Actb)
#1	nsCont	Myog	27.9043	21.9153	5.98901	4.91836	0.767675	1.07065	3.55271e-16	0.767675	0.476105	1	0.590577	0.264114		ddCt=	dCt-dCtMean(nsCont)
#2	nsCont	Myog	23.607	19.736	3.87098			-1.04738			2.06677
#3	nsCont	Myog	28.0347	22.849	5.18569			0.267327			0.830858
#4	nsCont	Myog	26.5246	21.7642	4.76042			-0.157941			1.11569
#5	nsCont	Myog	25.6986	20.9129	4.78571			-0.132654			1.09631
#6	miR199#4	Myog	26.4107	22.3718	4.03883	3.36397	0.669359	-0.879531	-1.55439	0.669359	1.83978	2.9371	1.5646	0.699709
#7	miR199#4	Myog	28.5541	26.1484	2.40572			-2.51264			5.70664
#8	miR199#4	Myog	22.6954	19.565	3.13032			-1.78804			3.45346
#9	miR199#4	Myog	22.7926	19.5094	3.28321			-1.63515			3.1062
#10	miR199#4	Myog	24.3938	20.432	3.96178			-0.956586			1.94071
#1	nsCont	Myod1	28.9172	21.9153	7.00193	6.26954	0.617806	0.732388	0	0.617806	0.601907	1	0.507967	0.22717
#2	nsCont	Myod1	25.0548	19.736	5.31878			-0.950764			1.9329
#3	nsCont	Myod1	29.0167	22.849	6.16764			-0.101902			1.07319
#4	nsCont	Myod1	28.0827	21.7642	6.3185			0.0489655			0.966629
#5	nsCont	Myod1	27.4537	20.9129	6.54085			0.271313			0.828565
#6	miR199#4	Myod1	28.9588	22.3718	6.58702	5.50802	0.817454	0.317484	-0.761515	0.817454	0.802468	1.69527	0.90872	0.406392
#7	miR199#4	Myod1	30.9046	26.1484	4.75618			-1.51336			2.85474
#8	miR199#4	Myod1	24.5461	19.565	4.9811			-1.28844			2.44263
#9	miR199#4	Myod1	24.5491	19.5094	5.03966			-1.22988			2.34547
#10	miR199#4	Myod1	26.6082	20.432	6.17616			-0.0933819			1.06687
#1	nsCont	Myf5	33.9502	21.9153	12.0349	11.5158	0.712629	0.519096	-7.10543e-16	0.712629	0.697809	1	0.702443	0.314142
#2	nsCont	Myf5	30.0072	19.736	10.2712			-1.2446			2.36953
#3	nsCont	Myf5	34.4883	22.849	11.6392			0.123428			0.918004
#4	nsCont	Myf5	33.6716	21.7642	11.9074			0.39157			0.762299
#5	nsCont	Myf5	32.6392	20.9129	11.7263			0.210506			0.864234
#6	miR199#4	Myf5	34.2229	22.3718	11.851	10.5923	0.907699	0.335212	-0.923497	0.907699	0.792668	1.89671	1.11345	0.497949
#7	miR199#4	Myf5	35.9418	26.1484	9.79336			-1.72246			3.29998
#8	miR199#4	Myf5	29.6852	19.565	10.1201			-1.39568			2.63112
#9	miR199#4	Myf5	29.4561	19.5094	9.94663			-1.56918			2.96737
#10	miR199#4	Myf5	31.6825	20.432	11.2504			-0.26538			1.20195

[truncated: 10 more sheets: Fig.4d,e, Fig.5a, Fig.5c,d, Fig.5e,f, Fig.6a, Fig.6b, Fig.7, Fig.8a, Fig.8b, Fig.8c]
