# Supplementary material for: MiR-199-3p enhances muscle regeneration and ameliorates aged muscle and muscular dystrophy
Source: Commun Biol. 2021 Mar 29;4:427. doi: 10.1038/s42003-021-01952-2 (PMC8007565; doi:10.1038/s42003-021-01952-2)
Supplement: Supplementary file 4 — Supplementary Data 2 [file 42003_2021_1952_MOESM4_ESM.xlsx]

## Sheet: Supp.Fig.1
qRT-PCR analysis
Mouse ID	age	Target Name	CtMean	CtMean(cel-miR-39)	dCt	dCtMean	SD	ddCt	ddCtMean	SD	2^-ddCt	Mean	SD	SE		dCt=	CtMean(miR-X)-CtMean(cel-miR-39)
#1	6-week-old	let-7e	34.1584	26.6696	7.48873	7.42946	0.45444	0.0592666	0	0.45444	0.959752	1	0.35785	0.178925		ddCt=	dCt-dCtMean(6-week-old)
#2	6-week-old	let-7e	34.2522	26.6642	7.58799			0.158529			0.895938
#3	6-week-old	let-7e	33.3601	26.5721	6.78803			-0.641432			1.55988
#4	6-week-old	let-7e	34.2991	26.446	7.8531			0.423637			0.745543
#5	>23-month-old	let-7e	35.3307	26.8686	8.46214	8.60674	0.213921	1.03267	1.17728	0.213921	0.488803	0.442184	0.0601769	0.0269119
#6	>23-month-old	let-7e	35.237	26.7235	8.51345			1.08399			0.471724
#7	>23-month-old	let-7e	35.2123	26.7103	8.50194			1.07248			0.475502
#8	>23-month-old	let-7e	35.8327	26.85	8.9827			1.55324			0.340744
#9	>23-month-old	let-7e	35.5231	26.9496	8.57349			1.14403			0.452494
#1	6-week-old	miR-214	32.4215	26.6696	5.75184	6.7482	1.09307	-0.996365	0	1.09307	1.99497	1	0.760585	0.380292
#2	6-week-old	miR-214	33.8181	26.6642	7.15388			0.405681			0.75488
#3	6-week-old	miR-214	32.5544	26.5721	5.98226			-0.765942			1.70048
#4	6-week-old	miR-214	34.5508	26.446	8.10483			1.35663			0.390494
#5	>23-month-old	miR-214	35.2217	26.8686	8.35314	8.44404	0.382244	1.60494	1.69584	0.382244	0.32875	0.308676	0.0898375	0.0401766
#6	>23-month-old	miR-214	35.4941	26.7235	8.77061			2.0224			0.246148
#7	>23-month-old	miR-214	34.5695	26.7103	7.85917			1.11097			0.462984
#8	>23-month-old	miR-214	35.651	26.85	8.80097			2.05277			0.241021
#9	>23-month-old	miR-214	35.3859	26.9496	8.43631			1.68811			0.310333
#1	6-week-old	hsa-miR-133b	28.0488	26.6696	1.37912	3.67711	1.67095	-2.29798	0	1.67095	4.91769	1	2.15	1.075
#2	6-week-old	hsa-miR-133b	30.8093	26.6642	4.14509			0.467983			0.722975
#3	6-week-old	hsa-miR-133b	30.389	26.5721	3.81686			0.139759			0.907671
#4	6-week-old	hsa-miR-133b	31.8133	26.446	5.36735			1.69024			0.309875
#5	>23-month-old	hsa-miR-133b	31.3757	26.8686	4.50714	5.51123	0.596556	0.830032	1.83413	0.596556	0.562517	0.280462	0.148582	0.0664478
#6	>23-month-old	hsa-miR-133b	32.5016	26.7235	5.7781			2.101			0.233097
#7	>23-month-old	hsa-miR-133b	32.3408	26.7103	5.63043			1.95333			0.25822
#8	>23-month-old	hsa-miR-133b	32.9338	26.85	6.08378			2.40668			0.18859
#9	>23-month-old	hsa-miR-133b	32.5063	26.9496	5.5567			1.87959			0.271761
#1	6-week-old	miR-199a-3p	33.2995	26.6696	6.6299	7.24244	0.597758	-0.612541	0	0.597758	1.52895	1	0.424715	0.212357
#2	6-week-old	miR-199a-3p	34.2864	26.6642	7.62222			0.379784			0.768553
#3	6-week-old	miR-199a-3p	33.4184	26.5721	6.84627			-0.396171			1.31601
#4	6-week-old	miR-199a-3p	34.3173	26.446	7.87136			0.628928			0.646657
#5	>23-month-old	miR-199a-3p	35.4935	26.8686	8.62499	8.70685	0.416222	1.38256	1.46441	0.416222	0.383538	0.362384	0.12299	0.0550027
#6	>23-month-old	miR-199a-3p	35.7198	26.7235	8.99629			1.75386			0.296508
#7	>23-month-old	miR-199a-3p	34.7226	26.7103	8.01224			0.769799			0.586499
#8	>23-month-old	miR-199a-3p	35.8269	26.85	8.97691			1.73447			0.300519
#9	>23-month-old	miR-199a-3p	35.8734	26.9496	8.9238			1.68136			0.311789
#1	6-week-old	miR-125b	33.1253	26.6696	6.45564	6.50199	0.484362	-0.0463471	0	0.484362	1.03265	1	0.376395	0.188197
#2	6-week-old	miR-125b	33.4165	26.6642	6.75229			0.250299			0.840722
#3	6-week-old	miR-125b	32.4162	26.5721	5.84404			-0.657954			1.57784
#4	6-week-old	miR-125b	33.402	26.446	6.95599			0.454002			0.730015
#5	>23-month-old	miR-125b	35.472	26.8686	8.60341	8.53975	0.582244	2.10142	2.03776	0.582244	0.233029	0.243542	0.0962153	0.0430288
#6	>23-month-old	miR-125b	35.2657	26.7235	8.54222			2.04022			0.243126
#7	>23-month-old	miR-125b	34.5485	26.7103	7.83819			1.3362			0.396062
#8	>23-month-old	miR-125b	36.281	26.85	9.43101			2.92902			0.131304
#9	>23-month-old	miR-125b	35.2335	26.9496	8.28392			1.78193			0.290795
#1	6-week-old	miR-6412	34.441	26.6696	7.77139	8.50678	0.564305	-0.735392	0	0.564305	1.66485	1	0.433405	0.216702
#2	6-week-old	miR-6412	35.3529	26.6642	8.68868			0.181901			0.88154
#3	6-week-old	miR-6412	35.0178	26.5721	8.4457			-0.0610833			1.04325
#4	6-week-old	miR-6412	35.5673	26.446	9.12136			0.614574			0.653123
#5	>23-month-old	miR-6412	35.2144	26.8686	8.34583	8.56425	0.215296	-0.160952	0.0574668	0.215296	1.11802	0.96095	0.14431	0.0645373
#6	>23-month-old	miR-6412	35.349	26.7235	8.62545			0.118669			0.921037
#7	>23-month-old	miR-6412	35.3862	26.7103	8.67589			0.169103			0.889395
#8	>23-month-old	miR-6412	35.6824	26.85	8.83245			0.32567			0.797928
#9	>23-month-old	miR-6412	35.2912	26.9496	8.34163			-0.165156			1.12129
#1	6-week-old	miR-351	35.8429	26.6696	9.17322	9.18279	0.116519	-0.00957727	0	0.116519	1.00666	1	0.0792348	0.0396174
#2	6-week-old	miR-351	35.8136	26.6642	9.14937			-0.0334229			1.02344
#3	6-week-old	miR-351	35.6375	26.5721	9.06537			-0.117419			1.08479
#4	6-week-old	miR-351	35.7892	26.446	9.34321			0.160419			0.894765
#5	>23-month-old	miR-351	35.7823	26.8686	8.91377	8.91025	0.0572832	-0.269026	-0.272547	0.0572832	1.20499	1.20794	0.0482551	0.0215803
#6	>23-month-old	miR-351	35.6853	26.7235	8.96177			-0.221022			1.16556
#7	>23-month-old	miR-351	35.6768	26.7103	8.96647			-0.216326			1.16177
#8	>23-month-old	miR-351	35.7281	26.85	8.87814			-0.304652			1.23512
#9	>23-month-old	miR-351	35.7807	26.9496	8.83108			-0.35171			1.27607
#1	6-week-old	miR-3474	35.5094	26.6696	8.83978	9.09686	0.292131	-0.257078	0	0.292131	1.19506	1	0.194186	0.0970931
#2	6-week-old	miR-3474	36.1546	26.6642	9.49037			0.393515			0.761273
#3	6-week-old	miR-3474	35.4872	26.5721	8.91512			-0.181734			1.13425
#4	6-week-old	miR-3474	35.5881	26.446	9.14215			0.0452962			0.969091
#5	>23-month-old	miR-3474	35.691	26.8686	8.82249	8.73457	0.158067	-0.27437	-0.36229	0.158067	1.20947	1.28546	0.143838	0.0643261
#6	>23-month-old	miR-3474	35.5694	26.7235	8.84592			-0.250936			1.18998
#7	>23-month-old	miR-3474	35.5877	26.7103	8.87733			-0.219526			1.16435
#8	>23-month-old	miR-3474	35.3919	26.85	8.54194			-0.554918			1.46908
#9	>23-month-old	miR-3474	35.5347	26.9496	8.58516			-0.511701			1.42573
Mouse ID	age	Target Name	CtMean	CtMean(cel-miR-39)	dCt	dCtMean	SD	ddCt	ddCtMean	SD	2^-ddCt	Mean	SD	SE
#1	6-week-old	hsa-miR-1	29.614	26.2675	3.34649	4.48882	0.862949	-1.14233	0	0.862949	2.20737	1	0.735613	0.367807
#2	6-week-old	hsa-miR-1	31.1756	26.4026	4.77302			0.284201			0.821196
#3	6-week-old	hsa-miR-1	30.866	26.4381	4.4279			-0.0609221			1.04313
#4	6-week-old	hsa-miR-1	31.791	26.3831	5.40787			0.919049			0.528858
#5	>23-month-old	hsa-miR-1	32.4067	26.4283	5.97832	6.96255	0.711852	1.4895	2.47374	0.711852	0.356137	0.180024	0.0983053	0.0439635
#6	>23-month-old	hsa-miR-1	33.5507	26.5108	7.03996			2.55114			0.17062
#7	>23-month-old	hsa-miR-1	34.468	26.5147	7.95333			3.46451			0.0905896
#8	>23-month-old	hsa-miR-1	33.5404	26.4367	7.1037			2.61488			0.163246
#9	>23-month-old	hsa-miR-1	33.2416	26.5041	6.73747			2.24866			0.21042
#1	6-week-old	hsa-miR133a	27.3453	26.2675	1.07785	3.21844	1.52978	-2.1406	0	1.52978	4.40944	1	1.8914	0.9457
#2	6-week-old	hsa-miR133a	30.1316	26.4026	3.72894			0.510499			0.70198
#3	6-week-old	hsa-miR133a	29.82	26.4381	3.38184			0.163392			0.892923
#4	6-week-old	hsa-miR133a	31.0683	26.3831	4.68515			1.46671			0.361807
#5	>23-month-old	hsa-miR133a	30.802	26.4283	4.37369	5.26574	0.54798	1.15524	2.04729	0.54798	0.448991	0.241938	0.111184	0.0497231
#6	>23-month-old	hsa-miR133a	31.9305	26.5108	5.41971			2.20127			0.217446
#7	>23-month-old	hsa-miR133a	32.3916	26.5147	5.87688			2.65843			0.158391
#8	>23-month-old	hsa-miR133a	31.7735	26.4367	5.33682			2.11838			0.230306
#9	>23-month-old	hsa-miR133a	31.8257	26.5041	5.32159			2.10314			0.232751
#1	6-week-old	hsa-miR-26a	35.0919	26.2675	8.82443	8.89315	0.453444	-0.0687156	0	0.453444	1.04878	1	0.335272	0.167636
#2	6-week-old	hsa-miR-26a	35.8017	26.4026	9.39911			0.505967			0.704188
#3	6-week-old	hsa-miR-26a	34.7518	26.4381	8.31361			-0.579538			1.49437
#4	6-week-old	hsa-miR-26a	35.4185	26.3831	9.03543			0.142287			0.906082
#5	>23-month-old	hsa-miR-26a	36.304	26.4283	9.87568	9.9898	0.441185	0.982533	1.09665	0.441185	0.50609	0.467601	0.13871	0.0620331
#6	>23-month-old	hsa-miR-26a	36.8116	26.5108	10.3009			1.40772			0.376906
#7	>23-month-old	hsa-miR-26a	36.1097	26.5147	9.59495			0.701798			0.614806
#8	>23-month-old	hsa-miR-26a	37.0221	26.4367	10.5854			1.69224			0.309447
#9	>23-month-old	hsa-miR-26a	36.0962	26.5041	9.59211			0.69896			0.616016

## Sheet: Suppl.Fig.2a-cellular
qRT-PCR analysis: cellular miR-199-3p																dCt=	Ct(miR-199)-CtMean(u6)
																ddCt=	dCt-dCtMean(day0)
Sample name (ID)	After differentiation (day)	Target Name	Ct	CtMean(U6)	dCt	Mean	SD	ddCt	Mean	SD	2^-ddCt	Mean	SD	SE
#1	0	miR-199a-3p	26.787	22.9585	3.82856	3.85655	0.0308437	-0.0279821	-1.4803e-16	0.0308437	1.01959	1	0.0213262	0.0123127
#2	0	miR-199a-3p	26.8481	22.9585	3.88962			0.0330722			0.977337
#3	0	miR-199a-3p	26.8099	22.9585	3.85146			-0.00509008			1.00353
#4	1	miR-199a-3p	26.3582	22.8733	3.48485	3.47066	0.021425	-0.371694	-0.385882	0.021425	1.29387	1.30666	0.0194858	0.0112502
#5	1	miR-199a-3p	26.3193	22.8733	3.44602			-0.410528			1.32917
#6	1	miR-199a-3p	26.3544	22.8733	3.48112			-0.375425			1.29722
#7	2	miR-199a-3p	25.373	22.8463	2.5267	2.55604	0.033047	-1.32984	-1.3005	0.033047	2.51375	2.46315	0.0562455	0.0324734
#8	2	miR-199a-3p	25.4382	22.8463	2.59184			-1.2647			2.40278
#9	2	miR-199a-3p	25.3959	22.8463	2.54958			-1.30696			2.4742
#10	4	miR-199a-3p	24.7553	22.7379	2.01743	2.0267	0.0105885	-1.83912	-1.82984	0.0105885	3.57791	3.55499	0.0260623	0.0150471
#11	4	miR-199a-3p	24.7623	22.7379	2.02444			-1.83211			3.56057
#12	4	miR-199a-3p	24.7761	22.7379	2.03824			-1.81831			3.52667
#13	6	miR-199a-3p	24.4412	22.5021	1.93909	1.95039	0.0268143	-1.91746	-1.90615	0.0268143	3.77757	3.74809	0.0693306	0.040028
#14	6	miR-199a-3p	24.4831	22.5021	1.98101			-1.87554			3.66939
#15	6	miR-199a-3p	24.4332	22.5021	1.93108			-1.92547			3.79859

## Sheet: Suppl.Fig.2a-extracellular
qRT-PCR analysis: extracellular miR-199-3p																dCt=	Ct(miR-199)-CtMean(cel-miR-39)
																ddCt=	dCt-dCtMean(day0)
Sample name (ID)	After differentiation (day)	Target Name	Ct	CtMean(U6)	dCt	Mean	SD	ddCt	Mean	SD	2^-ddCt	Mean	SD	SE
#1	0	miR-199a-3p	29.3974	26.9457	2.45171	2.45686	0.0495636	-0.00515493	-1.4803e-16	0.0495636	1.00358	1	0.0342721	0.019787
#2	0	miR-199a-3p	29.3557	26.9457	2.41008			-0.0467847			1.03296
#3	0	miR-199a-3p	29.4545	26.9457	2.5088			0.0519396			0.964639
#4	2	miR-199a-3p	25.4968	26.8043	-1.30749	-1.3454	0.0371393	-3.76435	-3.80226	0.0371393	13.5889	13.9506	0.358886	0.207203
#5	2	miR-199a-3p	25.4226	26.8043	-1.38172			-3.83858			14.3063
#6	2	miR-199a-3p	25.4574	26.8043	-1.34698			-3.80384			13.9659
#7	4	miR-199a-3p	25.4859	26.6531	-1.16729	-1.11073	0.0702316	-3.62415	-3.5676	0.0702316	12.3305	11.8564	0.571468	0.329937
#8	4	miR-199a-3p	25.5204	26.6531	-1.13279			-3.58965			12.039
#9	4	miR-199a-3p	25.621	26.6531	-1.03212			-3.48898			11.2277
#10	6	miR-199a-3p	26.2442	26.7835	-0.539228	-0.491239	0.0576003	-2.99609	-2.9481	0.0576003	7.97834	7.71732	0.30586	0.176588
#11	6	miR-199a-3p	26.2763	26.7835	-0.507126			-2.96399			7.80277
#12	6	miR-199a-3p	26.3561	26.7835	-0.427362			-2.88422			7.38308

## Sheet: Suppl.Fig.2b
qRT-PCR analysis
Sample ID	Introduced neucleic acids	Target Name	Ct	CtMean(Gapdh)	dCt	Mean	SD	dCt Mean	dCt SD	ddCt	Mean	SD	ddCt Mean	ddCt SD	2^-ddCt	Mean	SD	2^-ddCt Mean	2^-ddCt SD	2^-ddCt SE		dCt=	Ct(geneX)-CtMean(Gapdh)
#1	Neg. Cont	Ckm	28.9344	17.7783	11.1561	11.2273	0.0742784	11.2179	0.0681242	-0.0617729	0.0094329	0.0742784	1.38315e-15	0.0681242	1.04375	0.994359	0.0510249	1	0.0482815	0.0278753		ddCt=	dCt-dCtMean(Neg. Cont)
#1	Neg. Cont	Ckm	29.0827	17.7783	11.3043					0.0864434					0.941842
#1	Neg. Cont	Ckm	28.9998	17.7783	11.2215					0.0036282					0.997488
#2	Neg. Cont	Ckm	28.9367	17.8637	11.073	11.1455	0.107817			-0.144832	-0.0723491	0.107817			1.1056	1.05336	0.0770275
#2	Neg. Cont	Ckm	29.1331	17.8637	11.2694					0.0515522					0.964898
#2	Neg. Cont	Ckm	28.9578	17.8637	11.0941					-0.123767					1.08958
#3	Neg. Cont	Ckm	29.1325	17.8792	11.2532	11.2808	0.0465893			0.0353493	0.0629162	0.0465893			0.975795	0.957658	0.0306326
#3	Neg. Cont	Ckm	29.2138	17.8792	11.3346					0.116707					0.92229
#3	Neg. Cont	Ckm	29.1338	17.8792	11.2546					0.0366921					0.974888
#4	199 inhibitor	Ckm	29.6005	17.8669	11.7336	11.711	0.0510708	11.6325	0.073797	0.515746	0.493077	0.0510708	0.414648	0.073797	0.699431	0.710807	0.0253952	0.750202	0.0388896	0.0224529
#4	199 inhibitor	Ckm	29.6136	17.8669	11.7468					0.528889					0.693088
#4	199 inhibitor	Ckm	29.5193	17.8669	11.6525					0.434596					0.739901
#5	199 inhibitor	Ckm	29.3792	17.8184	11.5608	11.6222	0.118442			0.342917	0.40429	0.118442			0.788446	0.75728	0.0606547
#5	199 inhibitor	Ckm	29.5771	17.8184	11.7587					0.540823					0.687378
#5	199 inhibitor	Ckm	29.3654	17.8184	11.547					0.329131					0.796016
#6	199 inhibitor	Ckm	29.2789	17.8438	11.4352	11.5645	0.112155			0.217284	0.346577	0.112155			0.860183	0.788056	0.0625535
#6	199 inhibitor	Ckm	29.4664	17.8438	11.6227					0.404807					0.755338
#6	199 inhibitor	Ckm	29.4793	17.8438	11.6355					0.417641					0.748648
#1	Neg. Cont	Myh1	29.2528	17.7783	11.4745	11.3798	0.10067	11.5082	0.196361	-0.0337346	-0.128425	0.10067	-6.01371e-16	0.196361	1.02366	1.09488	0.0767844	1	0.131562	0.0759576
#1	Neg. Cont	Myh1	29.0524	17.7783	11.274					-0.234163					1.17622
#1	Neg. Cont	Myh1	29.1692	17.7783	11.3908					-0.117378					1.08476
#2	Neg. Cont	Myh1	29.2747	17.8637	11.411	11.4106	0.0796509			-0.0971559	-0.0976143	0.0796509			1.06966	1.07109	0.0591262
#2	Neg. Cont	Myh1	29.3537	17.8637	11.49					-0.0181936					1.01269
#2	Neg. Cont	Myh1	29.1944	17.8637	11.3307					-0.177493					1.13092
#3	Neg. Cont	Myh1	29.6074	17.8792	11.7282	11.7342	0.0883667			0.219987	0.226039	0.0883667			0.858573	0.856046	0.052245
#3	Neg. Cont	Myh1	29.7047	17.8792	11.8255					0.317277					0.802583
#3	Neg. Cont	Myh1	29.5283	17.8792	11.649					0.140855					0.906982
#4	199 inhibitor	Myh1	29.7825	17.8669	11.9157	11.916	0.0270697	11.9319	0.0429026	0.407489	0.407829	0.0270697	0.423667	0.0429026	0.753935	0.753845	0.0141415	0.745527	0.0221129	0.0127669
#4	199 inhibitor	Myh1	29.756	17.8669	11.8891					0.380931					0.767942
#4	199 inhibitor	Myh1	29.8101	17.8669	11.9433					0.435067					0.739659
#5	199 inhibitor	Myh1	29.8027	17.8184	11.9843	11.9804	0.123007			0.476058	0.472237	0.123007			0.71894	0.722596	0.061676
#5	199 inhibitor	Myh1	29.9199	17.8184	12.1015					0.593289					0.66283
#5	199 inhibitor	Myh1	29.674	17.8184	11.8556					0.347363					0.786019
#6	199 inhibitor	Myh1	29.6459	17.8438	11.8022	11.8991	0.149764			0.293997	0.390935	0.149764			0.815639	0.765324	0.0769903
#6	199 inhibitor	Myh1	29.9154	17.8438	12.0716					0.563426					0.676693
#6	199 inhibitor	Myh1	29.6673	17.8438	11.8236					0.315381					0.803639
#1	Neg. Cont	Myog	25.9325	17.7783	8.15416	8.1663	0.0159662	8.16036	0.0109145	-0.00620333	0.00593885	0.0159662	5.9183e-16	0.0109145	1.00431	0.995933	0.0109924	1	0.00778556	0.00449499
#1	Neg. Cont	Myog	25.9627	17.7783	8.18439					0.0240243					0.983485
#1	Neg. Cont	Myog	25.9387	17.7783	8.16036					-4.45048e-06					1
#2	Neg. Cont	Myog	25.973	17.8637	8.10936	8.14777	0.0554635			-0.051005	-0.0125961	0.0554635			1.03599	1.00926	0.0383883
#2	Neg. Cont	Myog	26.075	17.8637	8.21136					0.0509904					0.965273
#2	Neg. Cont	Myog	25.9863	17.8637	8.12259					-0.0377738					1.02653
#3	Neg. Cont	Myog	26.0039	17.8792	8.12472	8.16702	0.0380883			-0.0356471	0.00665728	0.0380883			1.02502	0.995628	0.0264178
#3	Neg. Cont	Myog	26.0778	17.8792	8.19859					0.0382245					0.973853
#3	Neg. Cont	Myog	26.057	17.8792	8.17776					0.0173944					0.988016
#4	199 inhibitor	Myog	26.1686	17.8669	8.30169	8.27209	0.0366393	8.33996	0.0801639	0.141326	0.111725	0.0366393	0.179595	0.0801639	0.906685	0.925681	0.0236324	0.882951	0.04862	0.0280708
#4	199 inhibitor	Myog	26.1503	17.8669	8.28347					0.123102					0.918212
#4	199 inhibitor	Myog	26.098	17.8669	8.23111					0.0707467					0.952145
#5	199 inhibitor	Myog	26.1417	17.8184	8.32324	8.31938	0.0195443			0.162877	0.159019	0.0195443			0.893242	0.895688	0.012157
#5	199 inhibitor	Myog	26.1552	17.8184	8.33671					0.176347					0.884941
#5	199 inhibitor	Myog	26.1166	17.8184	8.2982					0.137834					0.908883
#6	199 inhibitor	Myog	26.2644	17.8438	8.42061	8.42841	0.0315274			0.260246	0.268042	0.0315274			0.834946	0.830578	0.0180805
#6	199 inhibitor	Myog	26.3069	17.8438	8.4631					0.302736					0.810714
#6	199 inhibitor	Myog	26.2453	17.8438	8.40151					0.241144					0.846074

## Sheet: Suppl.Fig.3
			miR-199 mimics
	Test#	Ctrl	#1	#2	#3	#4	#5	#6	#7	#8	#9	#10	#11	#12	#13	#14
Photinus Luc.	1	61921.5	44389.5	103496	53798.5	44775.5	44463.5	122650	65967.5	62416.5	89585.5	49325.5	47289.5	42229.5	43458.5	53902.5
	2	124592	108604	78481.5	54909.5	109014	84888.5	191156	131566	86606.5	138426	156706	141196	118298	116004	119054
	3	86501.5	121696	60571.5	62847.5	80781.5	72284.5	95298.5	101270	108884	101536	93780.5	88664.5	175496	75432.5	206534
	4	62075.5	156604	91976.5	64659.5	123994	102834	77140.5	127774	158220	41550.5	53524.5	39128.5	76981.5	86323.5	73035.5
	5	67678.5	161820	47026.5	49422.5	69178.5	105192	56868.5	81725.5	94088.5	230746	120364	69813.5	99770.5	54371.5	55657.5
	6	58211.5	105934	67659.5	80463.5	106636	73993.5	130100	72657.5	183394	65762.5	74802.5	67103.5	105814	87977.5	53102.5
	7	88747.5	64770.5	62289.5	76969.5	126540	94455.5	134228	124576	176042	56221.5	76953.5	57944.5	85181.5	118702	90385.5
	8	81122.5	119020	98317.5	131364	149554	115046	176328	227356	272128	81594.5	66808.5	82321.5	128084	67455.5	73614.5
		Ctrl	#1	#2	#3	#4	#5	#6	#7	#8	#9	#10	#11	#12	#13	#14
Renilla Luc.	1	328152	7334.25	10061.2	5310.25	645.25	3603.25	6751.25	8119.25	4455.25	6926.25	7435.25	3243.25	2893.25	3572.25	1663.25
	2	526743	3997.25	6795.25	3331.25	3273.25	3431.25	5595.25	8157.25	6576.25	8071.25	7598.25	6131.25	4836.25	7092.25	7248.25
	3	266069	6598.25	5288.25	4732.25	2533.25	5856.25	5753.25	6604.25	2517.25	7756.25	7774.25	7568.25	5063.25	2696.25	3854.25
	4	207930	4291.25	3184.25	1863.25	2099.25	7410.25	5066.25	9100.25	1133.25	5327.25	2184.25	3743.25	6844.25	6038.25	1397.25
	5	248709	7264.25	5514.25	5082.25	2940.25	7850.25	5557.25	12855.2	9281.25	14320.2	10680.2	7154.25	3854.25	3454.25	2228.25
	6	211396	8287.25	7937.25	11035.2	2986.25	4495.25	6192.25	5106.25	4791.25	3932.25	7735.25	6047.25	7199.25	2503.25	2684.25
	7	206671	2166.25	10657.2	18652.2	2376.25	7301.25	5560.25	7436.25	5360.25	3209.25	7960.25	4094.25	10965.2	3226.25	7445.25
	8	281859	7340.25	10225.2	8055.25	5854.25	5839.25	6723.25	15625.2	11038.2	11149.2	7620.25	6056.25	6228.25	6021.25	4812.25
		Ctrl	#1	#2	#3	#4	#5	#6	#7	#8	#9	#10	#11	#12	#13	#14
Renilla Luc/Photinus Luc	1	5.29949	0.165225	0.0972144	0.0987063	0.0144108	0.0810384	0.0550451	0.12308	0.0713794	0.0773144	0.150738	0.0685829	0.0685125	0.0821991	0.0308566
	2	4.22776	0.0368056	0.0865841	0.060668	0.0300258	0.0404207	0.0292707	0.062001	0.0759325	0.0583075	0.0484874	0.0434238	0.0408821	0.0611382	0.0608818
	3	3.07589	0.0542189	0.0873059	0.0752973	0.0313593	0.0810167	0.0603708	0.065214	0.0231187	0.0763888	0.0828984	0.0853583	0.0288512	0.0357439	0.0186616
	4	3.34963	0.027402	0.0346203	0.0288163	0.0169303	0.0720607	0.0656756	0.0712212	0.00716247	0.128211	0.0408084	0.0956656	0.0889077	0.0699491	0.0191311
	5	3.67486	0.0448908	0.117258	0.102833	0.0425024	0.0746275	0.0977211	0.157298	0.0986438	0.0620605	0.0887326	0.102477	0.0386312	0.0635305	0.040035
	6	3.63152	0.0782307	0.117312	0.137146	0.028004	0.060752	0.0475959	0.0702784	0.0261255	0.0597947	0.103409	0.0901183	0.0680372	0.0284533	0.0505485
	7	2.32876	0.033445	0.171092	0.242333	0.0187786	0.0772983	0.0414241	0.0596922	0.0304486	0.0570823	0.103442	0.0706581	0.128728	0.0271793	0.0823722
	8	3.47449	0.0616721	0.104002	0.0613203	0.0391449	0.0507556	0.0381293	0.0687261	0.0405628	0.136642	0.114061	0.0735683	0.0486265	0.0892626	0.065371
Ctrl Ave.		3.6328
		Ctrl	#1	#2	#3	#4	#5	#6	#7	#8	#9	#10	#11	#12	#13	#14
miR-199 mimics/Ctrl Ave.	1	1.45879	0.0454814	0.0267602	0.0271709	0.00396685	0.0223074	0.0151522	0.0338801	0.0196486	0.0212823	0.0414937	0.0188788	0.0188594	0.0226269	0.0084939
	2	1.16377	0.0101315	0.023834	0.0167001	0.0082652	0.0111266	0.00805733	0.017067	0.0209019	0.0160503	0.0133471	0.0119533	0.0112536	0.0168295	0.0167589
	3	0.8467	0.0149248	0.0240327	0.0207271	0.00863226	0.0223014	0.0166183	0.0179514	0.00636389	0.0210275	0.0228194	0.0234966	0.00794185	0.00983921	0.00513698
	4	0.922053	0.00754294	0.00952991	0.00793226	0.00466041	0.0198361	0.0180785	0.019605	0.00197161	0.0352927	0.0112333	0.0263338	0.0244736	0.0192549	0.00526621
	5	1.01158	0.0123571	0.0322777	0.0283067	0.0116996	0.0205427	0.0268996	0.0432993	0.0271537	0.0170834	0.0244254	0.0282087	0.010634	0.017488	0.0110204
	6	0.999648	0.0215345	0.0322924	0.0377521	0.00770866	0.0167232	0.0131017	0.0193455	0.00719156	0.0164597	0.0284654	0.0248068	0.0187286	0.00783233	0.0139145
	7	0.641036	0.0092064	0.0470965	0.0667069	0.00516917	0.0212779	0.0114028	0.0164315	0.00838158	0.015713	0.0284745	0.01945	0.0354349	0.00748164	0.0226746
	8	0.956422	0.0169765	0.0286287	0.0168796	0.0107754	0.0139715	0.0104959	0.0189182	0.0111657	0.0376135	0.0313976	0.0202511	0.0133854	0.0245713	0.0179946
	Average	1	0.0172694	0.0280565	0.027772	0.00760969	0.0185108	0.0149758	0.0233123	0.0128473	0.0225653	0.0252071	0.0216724	0.0175889	0.0157405	0.0126575
	SD	0.23838	0.012273	0.0105394	0.0181291	0.00283244	0.00415164	0.0058401	0.00982007	0.00870861	0.0088574	0.00976222	0.00516622	0.00900821	0.00662861	0.00630683
	SE	0.08428	0.00433917	0.00372622	0.00640962	0.00100142	0.00146783	0.00206479	0.00347192	0.00307896	0.00313156	0.00345147	0.00182654	0.00318488	0.00234357	0.0022298

## Sheet: Suppl.Fig.4
					Grip strength		Grip strength/weight
	Mouse ID	Strain	Injected miRNA mimics	weight(g)	1	2	1	2	Ave
1	1	mdx	miR199#4	26.8	0.239	0.205	0.00891791	0.00764925	0.00828358
2	8	mdx	miR199#4	29.4	0.251	0.206	0.00853741	0.0070068	0.00777211
3	15	mdx	miR199#4	28.8	0.231	0.168	0.00802083	0.00583333	0.00692708
4	19	mdx	miR199#4	26	0.239	0.175	0.00919231	0.00673077	0.00796154
5	31	mdx	miR199#4	26.3	0.216	0.18	0.00821293	0.00684411	0.00752852
				27.46			0.00857628	0.00681285	0.00769457
				0.688186			0.000216594	0.000291921	0.000228126
1	11	mdx	nsCont	29.8	0.215	0.193	0.00721477	0.00647651	0.00684564
2	20	mdx	nsCont	27.4	0.185	0.152	0.00675182	0.00554745	0.00614964
3	29	mdx	nsCont	32.7	0.278	0.172	0.00850153	0.00525994	0.00688073
				29.9667			0.00748937	0.0057613	0.00662534
				1.53225			0.000523426	0.000367111	0.000238066
1	33	B10	miR199#4	27.7	0.263	0.239	0.00949458	0.00862816	0.00906137
2	18	B10	miR199#4	25.7	0.302	0.247	0.011751	0.00961089	0.0106809
3	32	B10	miR199#4	26.4	0.247	0.26	0.00935606	0.00984848	0.00960227
				26.6			0.0102005	0.00936251	0.00978153
				0.585947			0.000776247	0.000373528	0.000476041
1	22	B10	nsCont	26.7	0.251	0.239	0.00940075	0.00895131	0.00917603
2	14	B10	nsCont	26.6	0.274	0.271	0.0103008	0.010188	0.0102444
3	17	B10	nsCont	24.1	0.273	0.258	0.0113278	0.0107054	0.0110166
4	28	B10	nsCont	24.4	0.22	0.283	0.00901639	0.0115984	0.0103074
				25.45			0.0100114	0.0103608	0.0101861
				0.695821			0.000514747	0.000552783	0.000379481

## Sheet: Suppl.Fig.5
liver												plasma												kidney													heart												TA
Sample Name	Target Name	Cт	Ave.miR24	dCT(Ave.miR24-miR199)	Ave,dCt(cont)	ddCT(cont)	2^	Ave	STDV			Sample Name	Target Name	Cт	Ave.miR24	dCT(Ave.miR24-199)	Ave,dCt(cont)	ddCT(cont)	2^	Ave	STDV			Sample Name	Target Name	Cт	Ave.miR24	dCT(Ave.miR24-199)	Ave,dCt(cont)	ddCT(cont)	2^	Ave	STDV			Well	Sample Name	Target Name	Cт	Ave.miR24	dCT(Ave.miR24-199)	Ave,dCt(cont)	ddCT(cont)	2^	Ave	STDV			Sample Name
liver_control	miR24	24.9324	24.9952	0.0627378								plasma_control	miR24	23.9474	23.9538	0.00642586								kidney_control	miR24	22.1776	22.2148	0.0371914								A1	heart_control	miR24	21.8763	21.8533	-0.0229352								TA_control
liver_control	miR24	25.0392		-0.0439936								plasma_control	miR24	23.9695		-0.0157318								kidney_control	miR24	22.2754		-0.0606041								A2	heart_control	miR24	21.8335		0.0198218								TA_control
liver_control	miR24	25.0139		-0.0187442								plasma_control	miR24	23.9445		0.00930595								kidney_control	miR24	22.1914		0.0234127								A3	heart_control	miR24	21.8502		0.00311343								TA_control
liver_control	miR199	28.5844		-3.58924	-3.69366	-0.104428	1.07507	1.00139	0.0652605			plasma_control	miR199	27.1552		-3.20144	-3.26333	-0.0618954	1.04384	1.00067	0.0447903			kidney_control	miR199	26.4614		-4.24657	-4.33539	-0.0888201	1.0635	1.00128	0.0618845			A7	heart_control	miR199	25.4858		-3.63241	-3.66372	-0.031311	1.02194	1.00012	0.0188988			TA_control
liver_control	miR199	28.7206		-3.72538		0.0317205	0.978253					plasma_control	miR199	27.2844		-3.33064		0.0673103	0.954416					kidney_control	miR199	26.5493		-4.33454		-0.000851313	1.00059					A8	heart_control	miR199	25.5329		-3.67952		0.0157909	0.989114					TA_control
liver_control	miR199	28.7615		-3.76637		0.0727075	0.950852					plasma_control	miR199	27.2117		-3.25792		-0.00541496	1.00376					kidney_control	miR199	26.6399		-4.42506		0.0896715	0.939737					A9	heart_control	miR199	25.5326		-3.67924		0.0155201	0.9893					TA_control
liver_1h	miR24	25.1803	25.1655	-0.0148424								plasma_1h	miR24	22.7458	22.7297	-0.016016								kidney_1h	miR24	22.2522	22.2712	0.0190112								B1	heart_1h	miR24	21.9533	21.8868	-0.0999826								TA_1h
liver_1h	miR24	25.1572		0.00830332								plasma_1h	miR24	22.7062		0.0235729								kidney_1h	miR24	22.2562		0.0150382								B2	heart_1h	miR24	21.7329		0.120476								TA_1h
liver_1h	miR24	25.1589		0.00653903								plasma_1h	miR24	22.7373		-0.00755692								kidney_1h	miR24	22.3053		-0.0340494								B3	heart_1h	miR24	21.9744		-0.121017								TA_1h
liver_1h	miR199	24.2576		0.907824		-4.60149	24.2765	23.736	0.753525			plasma_1h	miR199	24.9613		-2.23161		-1.03172	2.04446	2.11244	0.0725371			kidney_1h	miR199	26.0566		-3.78533		-0.550058	1.46414	1.40728	0.0591789			B7	heart_1h	miR199	24.0045		-2.15119		-1.51253	2.85311	2.69398	0.219391			TA_1h
liver_1h	miR199	24.2708		0.894675		-4.58834	24.0562					plasma_1h	miR199	24.8629		-2.13319		-1.13014	2.18881					kidney_1h	miR199	26.1092		-3.838		-0.497388	1.41166					B8	heart_1h	miR199	24.0393		-2.18598		-1.47775	2.78513					TA_1h
liver_1h	miR199	24.3434		0.822051		-4.51571	22.8752					plasma_1h	miR199	24.9199		-2.19016		-1.07317	2.10405					kidney_1h	miR199	26.1779		-3.90668		-0.42871	1.34603					B9	heart_1h	miR199	24.228		-2.37465		-1.28907	2.44371					TA_1h
liver_2h	miR24	25.1149	25.157	0.0421251								plasma_2h	miR24	22.15	22.1417	-0.0082461								kidney_2h	miR24	21.9332	21.8967	-0.0364965								C1	heart_2h	miR24	21.8664	21.7891	-0.0130361								TA_2h
liver_2h	miR24	25.1821		-0.0250498								plasma_2h	miR24	22.1182		0.0235685								kidney_2h	miR24	21.8763		0.0203177								C2	heart_2h	miR24	21.7882		0.0651366								TA_2h
liver_2h	miR24	25.1741		-0.0170752								plasma_2h	miR24	22.1571		-0.0153224								kidney_2h	miR24	21.8805		0.0161788								C3	heart_2h	miR24	21.7126		0.140689								TA_2h
liver_2h	miR199	24.7913		0.365754		-4.05942	16.6727	15.7868	1.00291			plasma_2h	miR199	24.988		-2.84625		-0.417085	1.33523	1.29465	0.035341			kidney_2h	miR199	25.8647		-3.96804		-0.367351	1.28998	1.20814	0.0811597			C7	heart_2h	miR199	24.2035		-2.35018		-1.31355	2.48552	2.3987	0.101815			TA_2h
liver_2h	miR199	24.8516		0.305412		-3.99908	15.9898					plasma_2h	miR199	25.0511		-2.90931		-0.35402	1.27812					kidney_2h	miR199	25.9609		-4.06427		-0.271119	1.20674					C8	heart_2h	miR199	24.2397		-2.38637		-1.27736	2.42395					TA_2h
liver_2h	miR199	24.9731		0.183879		-3.87754	14.698					plasma_2h	miR199	25.0596		-2.91781		-0.345516	1.2706					kidney_2h	miR199	26.0587		-4.16203		-0.173358	1.12768					C9	heart_2h	miR199	24.3238		-2.47049		-1.19323	2.28664					TA_2h
liver_4h	miR24	24.9557	24.9818	0.026104								plasma_4h	miR24	22.8386	22.8363	-0.00224304								kidney_4h	miR24	22.0231	22.0131	-0.00998243								D1	heart_4h	miR24	21.9338	21.909	-0.0804857								TA_4h
liver_4h	miR24	24.9924		-0.0105572								plasma_4h	miR24	22.8284		0.007967								kidney_4h	miR24	22.0078		0.00528399								D2	heart_4h	miR24	21.8841		-0.0307134								TA_4h
liver_4h	miR24	24.9974		-0.0155468								plasma_4h	miR24	22.8421		-0.00572395								kidney_4h	miR24	22.0084		0.00469844								D3	heart_4h	miR24	21.9092		-0.0558942								TA_4h
liver_4h	miR199	25.7427		-0.760885		-2.93278	7.6358	7.3684	0.36502			plasma_4h	miR199	26.4308		-3.5945		0.331171	0.794891	0.774891	0.0199248			kidney_4h	miR199	26.0154		-4.00233		-0.333057	1.25968	1.22434	0.0652604			D7	heart_4h	miR199	24.5852		-2.73191		-0.931812	1.90767	1.60721	0.260219			TA_4h
liver_4h	miR199	25.7653		-0.783535		-2.91013	7.51685					plasma_4h	miR199	26.4679		-3.63155		0.368216	0.77474					kidney_4h	miR199	26.0101		-3.99704		-0.338346	1.26431					D8	heart_4h	miR199	24.9768		-3.12348		-0.540241	1.45422					TA_4h
liver_4h	miR199	25.8779		-0.896124		-2.79754	6.95254					plasma_4h	miR199	26.505		-3.6687		0.405371	0.755042					kidney_4h	miR199	26.148		-4.13497		-0.200416	1.14903					D9	heart_4h	miR199	24.9713		-3.118		-0.545725	1.45975					TA_4h
liver_6h	miR24	25.044	25.1088	0.0648556								plasma_6h	miR24	23.8351	23.9093	0.0742429								kidney_6h	miR24	22.142	22.0987	-0.0432936								E1	heart_6h	miR24	21.7177	21.666	0.135632								TA_6h
liver_6h	miR24	25.1354		-0.0265446								plasma_6h	miR24	23.9232		-0.013869								kidney_6h	miR24	22.0742		0.0245355								E2	heart_6h	miR24	21.636		0.21737								TA_6h
liver_6h	miR24	25.1472		-0.038311								plasma_6h	miR24	23.9697		-0.0603739								kidney_6h	miR24	22.08		0.0187581								E3	heart_6h	miR24	21.6443		0.209042								TA_6h
liver_6h	miR199	25.784		-0.675179		-3.01849	8.10316	7.55603	0.515493			plasma_6h	miR199	26.9838		-3.07452		-0.188808	1.13982	1.09985	0.0348238			kidney_6h	miR199	26.065		-3.96629		-0.369093	1.29154	1.2043	0.105144			E7	heart_6h	miR199	25.0453		-3.19193		-0.471792	1.38683	1.38156	0.0391152			TA_6h
liver_6h	miR199	25.8984		-0.78957		-2.90409	7.48548					plasma_6h	miR199	27.0567		-3.14742		-0.115913	1.08366					kidney_6h	miR199	26.131		-4.03228		-0.303102	1.23379					E8	heart_6h	miR199	25.0947		-3.24141		-0.422314	1.34007					TA_6h
liver_6h	miR199	25.9789		-0.870028		-2.82364	7.07945					plasma_6h	miR199	27.0669		-3.15756		-0.105769	1.07607					kidney_6h	miR199	26.313		-4.2143		-0.121088	1.08755					E9	heart_6h	miR199	25.0134		-3.1601		-0.503624	1.41777					TA_6h
[truncated: 9 more columns]
